# Supplementary material for: 2-[(E)-2-(Benzyl­idene­amino)­eth­yl]-3′,6′-bis­(diethyl­amino)­spiro­[isoindoline-1,9′-xanthen]-3-one
Source: Acta Crystallogr Sect E Struct Rep Online. 2011 Jun 18;67(Pt 7):o1733. doi: 10.1107/S1600536811020320 (PMC3151774; doi:10.1107/S1600536811020320)
Supplement: Supplementary file 1 [file e-67-o1733-sup1.cif]

##############################################################################
#                                                                            #
# This CIF contains the data in a paper accepted for publication in          #
# Acta Crystallographica Section E. It conforms to the requirements of       #
# Notes for Authors for Acta Crystallographica Section E, and has been       #
# peer reviewed under the auspices of the IUCr Commission on Journals.       #
#                                                                            #
# Full details of the Crystallographic Information File format               #
# are given in the paper "The Crystallographic Information File (CIF):       #
# a New Standard Archive File for Crystallography" by S. R. Hall, F. H.      #
# Allen and I. D. Brown [Acta Cryst. (1991), A47, 655-685].                  #
#                                                                            #
# The current version of the core CIF dictionary is obtainable from          #
# ftp://ftp.iucr.org/pub/cif_core.dic.                                       #
#                                                                            #
# Software is freely available for graphical display of the structure(s)     #
# in this CIF. For information consult the CIF software page                 #
# http://www.iucr.org/resources/cif/software.                                #
#                                                                            #
# This file may be used for bona fide research purposes within the           #
# scientific community so long as proper attribution is given to the journal # 
# article from which it was obtained.                                        #
#                                                                            #
##############################################################################
data_I
_audit_creation_method     SHELXL-97
_chemical_name_systematic
;
2-[(<i>E</i>)-2-(Benzylideneamino)ethyl]-3',6'-
bis(diethylamino)spiro[isoindoline-1,9'-xanthen]-3-one
;
_chemical_name_common     ?
_chemical_formula_moiety     'C37 H40 N4 O2'
_chemical_formula_sum     'C37 H40 N4 O2'
_chemical_formula_iupac     'C37 H40 N4 O2'
_chemical_formula_weight     572.73
_chemical_melting_point     ?
_symmetry_cell_setting     triclinic
_symmetry_space_group_name_H-M     'P -1'
_symmetry_space_group_name_Hall     '-P 1'
loop_
    _symmetry_equiv_pos_as_xyz
    'x, y, z'
    '-x, -y, -z'
_cell_length_a     9.842(2)
_cell_length_b     13.151(3)
_cell_length_c     13.552(3)
_cell_angle_alpha     74.43(3)
_cell_angle_beta     81.92(3)
_cell_angle_gamma     69.12(3)
_cell_volume     1576.7(7)
_cell_formula_units_Z     2
_cell_measurement_reflns_used     3876
_cell_measurement_theta_min     1.6
_cell_measurement_theta_max     29.0
_cell_measurement_temperature     293(2)
_exptl_crystal_description     prism
_exptl_crystal_colour     colourless
_exptl_crystal_size_max     0.26
_exptl_crystal_size_mid     0.22
_exptl_crystal_size_min     0.20
_exptl_crystal_density_diffrn     1.206
_exptl_crystal_density_meas     ?
_exptl_crystal_density_method     'not measured'
_exptl_crystal_F_000     612
_exptl_absorpt_coefficient_mu     0.075
_exptl_absorpt_correction_type     multi-scan
_exptl_absorpt_process_details     '(Crystalclear; Rigaku, 2008)'
_exptl_absorpt_correction_T_min     0.9807
_exptl_absorpt_correction_T_max     0.9851
_exptl_special_details
;
;
_diffrn_ambient_temperature     293(2)
_diffrn_radiation_type     MoK\a
_diffrn_radiation_wavelength     0.71073
_diffrn_radiation_source     'fine-focus sealed tube'
_diffrn_radiation_monochromator     graphite
_diffrn_measurement_device_type     'Rigaku Saturn'
_diffrn_measurement_method     \w
_diffrn_detector_area_resol_mean     7.31
_diffrn_reflns_number     17336
_diffrn_reflns_av_R_equivalents     0.0325
_diffrn_reflns_av_sigmaI/netI     0.0399
_diffrn_reflns_theta_min     1.56
_diffrn_reflns_theta_max     26.00
_diffrn_reflns_theta_full     26.00
_diffrn_measured_fraction_theta_max     0.995
_diffrn_measured_fraction_theta_full     0.995
_diffrn_reflns_limit_h_min     -12
_diffrn_reflns_limit_h_max     12
_diffrn_reflns_limit_k_min     -16
_diffrn_reflns_limit_k_max     16
_diffrn_reflns_limit_l_min     -16
_diffrn_reflns_limit_l_max     16
_diffrn_standards_number     0
_diffrn_standards_interval_count     0
_diffrn_standards_interval_time     0
_diffrn_standards_decay_%     0
_refine_special_details
;
Refinement of <i>F</i>^2^ against ALL reflections. The weighted <i>R</i>-factor
<i>wR</i> andgoodness of fit <i>S</i> are based on <i>F</i>^2^, conventional
<i>R</i>-factors <i>R</i> are based on <i>F</i>, with <i>F</i> set to zero for
negative <i>F</i>^2^. The threshold expression of <i>F</i>^2^ >
\s(<i>F</i>^2^) is used only for calculating <i>R</i>-factors(gt) <i>etc</i>.
and is not relevant to the choice of reflections for refinement.
<i>R</i>-factors based on <i>F</i>^2^ are statistically about twice as large
as those based on <i>F</i>, and <i>R</i>- factors based on ALL data will be
even larger.
;
_reflns_number_total     6168
_reflns_number_gt     4273
_reflns_threshold_expression     I>2\s(I)
_refine_ls_structure_factor_coef     Fsqd
_refine_ls_matrix_type     full
_refine_ls_R_factor_all     0.0790
_refine_ls_R_factor_gt     0.0570
_refine_ls_wR_factor_gt     0.1541
_refine_ls_wR_factor_ref     0.1738
_refine_ls_goodness_of_fit_ref     1.064
_refine_ls_restrained_S_all     1.064
_refine_ls_number_reflns     6168
_refine_ls_number_parameters     399
_refine_ls_number_restraints     2
_refine_ls_hydrogen_treatment     constr
_refine_ls_weighting_scheme     calc
_refine_ls_weighting_details
                 'calc w=1/[\s^2^(Fo^2^)+(0.1016P)^2^] where P=(Fo^2^+2Fc^2^)/3'
_atom_sites_solution_hydrogens     geom
_atom_sites_solution_primary     direct
_atom_sites_solution_secondary     difmap
_refine_ls_shift/su_max     0.000
_refine_ls_shift/su_mean     0.000
_refine_diff_density_max     0.291
_refine_diff_density_min     -0.236
_refine_ls_extinction_method     none
_refine_ls_extinction_coef     ?
loop_
    _atom_type_symbol
    _atom_type_description
    _atom_type_scat_dispersion_real
    _atom_type_scat_dispersion_imag
    _atom_type_scat_source
    'C' 'C' 0.0033 0.0016
                         'International Tables Vol C Tables 4.2.6.8 and 6.1.1.4'
    'H' 'H' 0.0000 0.0000
                         'International Tables Vol C Tables 4.2.6.8 and 6.1.1.4'
    'N' 'N' 0.0061 0.0033
                         'International Tables Vol C Tables 4.2.6.8 and 6.1.1.4'
    'O' 'O' 0.0106 0.0060
                         'International Tables Vol C Tables 4.2.6.8 and 6.1.1.4'
_computing_data_collection     'CrystalClear (Rigaku, 2008)'
_computing_cell_refinement     'CrystalClear (Rigaku, 2008)'
_computing_data_reduction     'CrystalClear (Rigaku, 2008)'
_computing_structure_solution     'SHELXS97 (Sheldrick, 2008)'
_computing_structure_refinement     'SHELXL97 (Sheldrick, 2008)'
_computing_molecular_graphics     'SHELXTL (Sheldrick, 2008)'
_computing_publication_material     'SHELXL97 (Sheldrick, 2008)'
loop_
    _atom_site_type_symbol
    _atom_site_label
    _atom_site_fract_x
    _atom_site_fract_y
    _atom_site_fract_z
    _atom_site_U_iso_or_equiv
    _atom_site_adp_type
    _atom_site_calc_flag
    _atom_site_refinement_flags
    _atom_site_occupancy
    _atom_site_symmetry_multiplicity
    _atom_site_disorder_assembly
    _atom_site_disorder_group
    O O1 0.33256(15) 0.41003(11) 0.03815(10) 0.0723(4) Uani d . 1 1 . .
    O O2 0.36695(14) 0.00487(9) 0.43694(9) 0.0579(4) Uani d . 1 1 . .
    N N1 0.31962(15) 0.25956(11) 0.16827(10) 0.0456(4) Uani d . 1 1 . .
    N N2 -0.00271(18) 0.22023(14) 0.08727(13) 0.0650(5) Uani d . 1 1 . .
    N N3 -0.04621(17) 0.22186(14) 0.60535(13) 0.0665(5) Uani d . 1 1 . .
    N N4 0.72011(19) -0.26509(12) 0.27732(12) 0.0652(5) Uani d D 1 1 . .
    C C1 0.37105(19) 0.34525(14) 0.12145(13) 0.0506(4) Uani d . 1 1 . .
    C C2 0.47929(18) 0.34194(13) 0.18879(13) 0.0487(4) Uani d . 1 1 . .
    C C3 0.5722(2) 0.40412(15) 0.17296(16) 0.0628(5) Uani d . 1 1 . .
    H H3 0.5670 0.4626 0.1153 0.075 Uiso calc R 1 1 . .
    C C4 0.6718(2) 0.37619(17) 0.24543(18) 0.0741(6) Uani d . 1 1 . .
    H H4 0.7355 0.4163 0.2363 0.089 Uiso calc R 1 1 . .
    C C5 0.6800(2) 0.28913(18) 0.33248(17) 0.0697(6) Uani d . 1 1 . .
    H H5 0.7486 0.2719 0.3804 0.084 Uiso calc R 1 1 . .
    C C6 0.5866(2) 0.22835(16) 0.34780(13) 0.0569(5) Uani d . 1 1 . .
    H H6 0.5904 0.1708 0.4061 0.068 Uiso calc R 1 1 . .
    C C7 0.48760(18) 0.25501(13) 0.27459(12) 0.0451(4) Uani d . 1 1 . .
    C C8 0.38313(18) 0.19473(13) 0.26923(11) 0.0423(4) Uani d . 1 1 . .
    C C9 0.26660(18) 0.20220(13) 0.35566(11) 0.0418(4) Uani d . 1 1 . .
    C C10 0.26648(18) 0.10992(13) 0.43410(12) 0.0451(4) Uani d . 1 1 . .
    C C11 0.16418(19) 0.11548(15) 0.51642(13) 0.0529(4) Uani d . 1 1 . .
    H H11 0.1696 0.0512 0.5679 0.063 Uiso calc R 1 1 . .
    C C12 0.05450(19) 0.21522(15) 0.52287(13) 0.0515(4) Uani d . 1 1 . .
    C C13 0.0518(2) 0.30963(15) 0.44214(13) 0.0551(5) Uani d . 1 1 . .
    H H13 -0.0214 0.3779 0.4424 0.066 Uiso calc R 1 1 . .
    C C14 0.1558(2) 0.30175(14) 0.36355(13) 0.0526(4) Uani d . 1 1 . .
    H H14 0.1523 0.3661 0.3128 0.063 Uiso calc R 1 1 . .
    C C15 0.46646(17) 0.07377(13) 0.26878(11) 0.0423(4) Uani d . 1 1 . .
    C C16 0.45792(18) -0.01265(13) 0.35126(12) 0.0446(4) Uani d . 1 1 A .
    C C17 0.54006(19) -0.12331(14) 0.35451(13) 0.0512(4) Uani d . 1 1 . .
    H H17 0.5299 -0.1786 0.4116 0.061 Uiso calc R 1 1 A .
    C C18 0.63747(19) -0.15355(14) 0.27427(13) 0.0500(4) Uani d . 1 1 A .
    C C19 0.6473(2) -0.06638(15) 0.18986(13) 0.0585(5) Uani d . 1 1 . .
    H H19 0.7104 -0.0829 0.1341 0.070 Uiso calc R 1 1 A .
    C C20 0.5653(2) 0.04237(15) 0.18886(13) 0.0553(5) Uani d . 1 1 A .
    H H20 0.5758 0.0981 0.1323 0.066 Uiso calc R 1 1 . .
    C C21 0.2309(2) 0.22241(15) 0.11800(14) 0.0547(5) Uani d . 1 1 . .
    H H21A 0.2580 0.1416 0.1412 0.066 Uiso calc R 1 1 . .
    H H21B 0.2539 0.2397 0.0447 0.066 Uiso calc R 1 1 . .
    C C22 0.0696(2) 0.27255(18) 0.13600(17) 0.0683(6) Uani d . 1 1 . .
    H H22A 0.0443 0.2597 0.2090 0.082 Uiso calc R 1 1 . .
    H H22B 0.0383 0.3527 0.1070 0.082 Uiso calc R 1 1 . .
    C C23 -0.1125(2) 0.28245(17) 0.03626(15) 0.0606(5) Uani d . 1 1 . .
    H H23 -0.1429 0.3593 0.0303 0.073 Uiso calc R 1 1 . .
    C C24 -0.1941(2) 0.23795(17) -0.01401(14) 0.0579(5) Uani d . 1 1 . .
    C C25 -0.1574(2) 0.12469(18) -0.00607(15) 0.0657(5) Uani d . 1 1 . .
    H H25 -0.0794 0.0749 0.0328 0.079 Uiso calc R 1 1 . .
    C C26 -0.2341(3) 0.0835(2) -0.05482(16) 0.0771(6) Uani d . 1 1 . .
    H H26 -0.2064 0.0070 -0.0501 0.093 Uiso calc R 1 1 . .
    C C27 -0.3511(3) 0.1566(3) -0.10997(18) 0.0909(8) Uani d . 1 1 . .
    H H27 -0.4045 0.1298 -0.1420 0.109 Uiso calc R 1 1 . .
    C C28 -0.3891(3) 0.2687(3) -0.1178(2) 0.1100(10) Uani d . 1 1 . .
    H H28 -0.4688 0.3180 -0.1552 0.132 Uiso calc R 1 1 . .
    C C29 -0.3110(3) 0.3104(2) -0.07097(19) 0.0887(7) Uani d . 1 1 . .
    H H29 -0.3373 0.3872 -0.0780 0.106 Uiso calc R 1 1 . .
    C C30 -0.1847(2) 0.31369(18) 0.59963(17) 0.0753(6) Uani d . 1 1 . .
    H H30A -0.2600 0.2840 0.6356 0.090 Uiso calc R 1 1 . .
    H H30B -0.2090 0.3441 0.5283 0.090 Uiso calc R 1 1 . .
    C C31 -0.1861(3) 0.4074(2) 0.6441(2) 0.1015(8) Uani d . 1 1 . .
    H H31A -0.2797 0.4651 0.6360 0.152 Uiso calc R 1 1 . .
    H H31B -0.1122 0.4378 0.6089 0.152 Uiso calc R 1 1 . .
    H H31C -0.1671 0.3791 0.7157 0.152 Uiso calc R 1 1 . .
    C C32 -0.0309(2) 0.12577(18) 0.69285(16) 0.0714(6) Uani d . 1 1 . .
    H H32A -0.0778 0.1526 0.7533 0.086 Uiso calc R 1 1 . .
    H H32B 0.0718 0.0878 0.7052 0.086 Uiso calc R 1 1 . .
    C C33 -0.0946(3) 0.0433(2) 0.6787(2) 0.1069(9) Uani d . 1 1 . .
    H H33A -0.0736 -0.0204 0.7362 0.160 Uiso calc R 1 1 . .
    H H33B -0.0529 0.0194 0.6169 0.160 Uiso calc R 1 1 . .
    H H33C -0.1981 0.0778 0.6740 0.160 Uiso calc R 1 1 . .
    C C34 0.8377(3) -0.2893(2) 0.1969(2) 0.0724(8) Uani d PD 0.76 1 A 1
    H H34A 0.9211 -0.2707 0.2064 0.087 Uiso d PR 0.76 1 A 1
    H H34B 0.8012 -0.2456 0.1294 0.087 Uiso d PR 0.76 1 A 1
    C C35 0.8722(4) -0.4042(3) 0.1772(3) 0.0838(11) Uani d PD 0.76 1 A 1
    H H35A 0.8985 -0.4603 0.2399 0.101 Uiso calc PR 0.76 1 A 1
    H H35B 0.9519 -0.4170 0.1271 0.101 Uiso calc PR 0.76 1 A 1
    H H35C 0.7883 -0.4083 0.1521 0.101 Uiso calc PR 0.76 1 A 1
    C C34' 0.7532(10) -0.3164(7) 0.1892(6) 0.0724(8) Uani d PD 0.24 1 A 2
    H H34C 0.7230 -0.2566 0.1284 0.087 Uiso d PR 0.24 1 A 2
    H H34D 0.6966 -0.3655 0.1967 0.087 Uiso d PR 0.24 1 A 2
    C C35' 0.9113(12) -0.3765(11) 0.1716(13) 0.0838(11) Uani d PD 0.24 1 A 2
    H H35D 0.9623 -0.3235 0.1512 0.101 Uiso calc PR 0.24 1 A 2
    H H35E 0.9241 -0.4154 0.1185 0.101 Uiso calc PR 0.24 1 A 2
    H H35F 0.9493 -0.4294 0.2338 0.101 Uiso calc PR 0.24 1 A 2
    C C36 0.7264(2) -0.34727(17) 0.37557(17) 0.0726(6) Uani d . 1 1 A .
    H H36A 0.7233 -0.3119 0.4305 0.087 Uiso calc R 1 1 . .
    H H36B 0.8185 -0.4080 0.3772 0.087 Uiso calc R 1 1 . .
    C C37 0.6059(3) -0.3945(2) 0.3947(2) 0.0971(8) Uani d . 1 1 . .
    H H37A 0.5141 -0.3346 0.3895 0.146 Uiso calc R 1 1 A .
    H H37B 0.6116 -0.4430 0.4622 0.146 Uiso calc R 1 1 . .
    H H37C 0.6141 -0.4364 0.3447 0.146 Uiso calc R 1 1 . .
loop_
    _atom_site_aniso_label
    _atom_site_aniso_U_11
    _atom_site_aniso_U_22
    _atom_site_aniso_U_33
    _atom_site_aniso_U_12
    _atom_site_aniso_U_13
    _atom_site_aniso_U_23
    O1 0.0802(10) 0.0692(9) 0.0529(8) -0.0277(8) -0.0096(7) 0.0163(7)
    O2 0.0672(8) 0.0433(7) 0.0453(7) -0.0118(6) 0.0151(6) 0.0002(5)
    N1 0.0533(8) 0.0474(8) 0.0364(7) -0.0224(7) -0.0069(6) -0.0005(6)
    N2 0.0600(10) 0.0694(10) 0.0723(11) -0.0221(8) -0.0126(9) -0.0222(8)
    N3 0.0568(10) 0.0709(10) 0.0628(10) -0.0188(8) 0.0170(8) -0.0147(8)
    N4 0.0704(11) 0.0488(9) 0.0634(10) -0.0074(8) 0.0043(8) -0.0128(7)
    C1 0.0550(10) 0.0468(9) 0.0428(9) -0.0187(8) 0.0009(8) 0.0016(7)
    C2 0.0527(10) 0.0439(9) 0.0494(10) -0.0218(8) 0.0033(8) -0.0060(7)
    C3 0.0675(12) 0.0515(11) 0.0722(13) -0.0327(10) 0.0081(10) -0.0077(9)
    C4 0.0715(14) 0.0742(14) 0.0979(17) -0.0446(12) 0.0074(12) -0.0334(13)
    C5 0.0708(13) 0.0849(15) 0.0701(13) -0.0379(12) -0.0069(10) -0.0277(11)
    C6 0.0650(12) 0.0646(11) 0.0467(10) -0.0285(10) -0.0059(9) -0.0114(8)
    C7 0.0509(9) 0.0464(9) 0.0412(9) -0.0225(8) 0.0015(7) -0.0091(7)
    C8 0.0510(9) 0.0420(9) 0.0347(8) -0.0213(7) -0.0037(7) -0.0017(6)
    C9 0.0488(9) 0.0409(9) 0.0370(8) -0.0185(8) -0.0020(7) -0.0066(7)
    C10 0.0479(9) 0.0425(9) 0.0430(9) -0.0172(8) 0.0007(7) -0.0059(7)
    C11 0.0591(11) 0.0514(10) 0.0461(10) -0.0249(9) 0.0088(8) -0.0054(8)
    C12 0.0502(10) 0.0578(11) 0.0507(10) -0.0227(9) 0.0050(8) -0.0171(8)
    C13 0.0559(11) 0.0497(10) 0.0541(10) -0.0115(8) -0.0003(8) -0.0126(8)
    C14 0.0643(11) 0.0449(10) 0.0444(9) -0.0184(9) -0.0008(8) -0.0044(7)
    C15 0.0466(9) 0.0437(9) 0.0367(8) -0.0194(7) -0.0008(7) -0.0042(7)
    C16 0.0475(9) 0.0474(10) 0.0396(8) -0.0205(8) 0.0034(7) -0.0077(7)
    C17 0.0565(10) 0.0426(10) 0.0482(10) -0.0155(8) 0.0019(8) -0.0041(7)
    C18 0.0472(9) 0.0503(10) 0.0510(10) -0.0134(8) -0.0032(8) -0.0131(8)
    C19 0.0634(12) 0.0615(12) 0.0445(10) -0.0178(10) 0.0106(8) -0.0137(8)
    C20 0.0623(11) 0.0529(11) 0.0434(9) -0.0189(9) 0.0073(8) -0.0051(8)
    C21 0.0599(11) 0.0590(11) 0.0493(10) -0.0219(9) -0.0108(8) -0.0125(8)
    C22 0.0575(12) 0.0759(13) 0.0827(14) -0.0222(10) -0.0096(10) -0.0340(11)
    C23 0.0518(11) 0.0662(12) 0.0636(12) -0.0170(10) -0.0020(9) -0.0192(10)
    C24 0.0488(10) 0.0715(13) 0.0538(11) -0.0186(9) -0.0001(8) -0.0188(9)
    C25 0.0618(12) 0.0814(15) 0.0604(12) -0.0309(11) -0.0017(9) -0.0183(10)
    C26 0.0852(16) 0.1079(17) 0.0617(13) -0.0579(14) 0.0115(12) -0.0309(12)
    C27 0.0702(15) 0.161(3) 0.0698(15) -0.0571(17) 0.0031(12) -0.0519(16)
    C28 0.0725(17) 0.159(3) 0.098(2) -0.0152(18) -0.0340(15) -0.047(2)
    C29 0.0691(14) 0.1021(18) 0.0879(17) -0.0075(13) -0.0237(13) -0.0300(14)
    C30 0.0560(12) 0.0891(15) 0.0778(14) -0.0188(11) 0.0111(10) -0.0295(12)
    C31 0.103(2) 0.0996(19) 0.0962(18) -0.0119(15) -0.0012(15) -0.0454(15)
    C32 0.0767(14) 0.0844(14) 0.0616(12) -0.0423(12) 0.0242(10) -0.0242(10)
    C33 0.115(2) 0.114(2) 0.116(2) -0.0718(18) 0.0348(17) -0.0437(17)
    C34 0.0742(19) 0.0536(15) 0.0874(18) -0.0204(13) 0.0190(16) -0.0261(13)
    C35 0.098(3) 0.072(2) 0.0880(19) -0.0393(16) 0.0252(19) -0.0309(19)
    C34' 0.0742(19) 0.0536(15) 0.0874(18) -0.0204(13) 0.0190(16) -0.0261(13)
    C35' 0.098(3) 0.072(2) 0.0880(19) -0.0393(16) 0.0252(19) -0.0309(19)
    C36 0.0678(13) 0.0586(12) 0.0777(14) -0.0027(11) -0.0078(11) -0.0169(11)
    C37 0.122(2) 0.0702(15) 0.0990(19) -0.0350(15) -0.0047(17) -0.0172(13)
_geom_special_details
;
 All esds (except the esd in the dihedral angle between two l.s. planes)
 are estimated using the full covariance matrix.  The cell esds are taken
 into account individually in the estimation of esds in distances, angles
 and torsion angles; correlations between esds in cell parameters are only
 used when they are defined by crystal symmetry.  An approximate (isotropic)
 treatment of cell esds is used for estimating esds involving l.s. planes.
;
loop_
    _geom_bond_atom_site_label_1
    _geom_bond_atom_site_label_2
    _geom_bond_site_symmetry_2
    _geom_bond_distance
    _geom_bond_publ_flag
    O1 C1 . 1.2319(19) ?
    O2 C10 . 1.377(2) ?
    O2 C16 . 1.3810(19) ?
    N1 C1 . 1.364(2) ?
    N1 C21 . 1.455(2) ?
    N1 C8 . 1.491(2) ?
    N2 C23 . 1.261(2) ?
    N2 C22 . 1.463(2) ?
    N3 C12 . 1.385(2) ?
    N3 C30 . 1.459(3) ?
    N3 C32 . 1.461(3) ?
    N4 C18 . 1.393(2) ?
    N4 C36 . 1.466(3) ?
    N4 C34 . 1.482(3) ?
    N4 C34' . 1.467(7) ?
    C1 C2 . 1.479(2) ?
    C2 C7 . 1.383(2) ?
    C2 C3 . 1.391(2) ?
    C3 C4 . 1.371(3) ?
    C3 H3 . 0.9300 ?
    C4 C5 . 1.395(3) ?
    C4 H4 . 0.9300 ?
    C5 C6 . 1.381(3) ?
    C5 H5 . 0.9300 ?
    C6 C7 . 1.378(2) ?
    C6 H6 . 0.9300 ?
    C7 C8 . 1.524(2) ?
    C8 C15 . 1.509(2) ?
    C8 C9 . 1.517(2) ?
    C9 C10 . 1.382(2) ?
    C9 C14 . 1.393(2) ?
    C10 C11 . 1.393(2) ?
    C11 C12 . 1.385(3) ?
    C11 H11 . 0.9300 ?
    C12 C13 . 1.412(2) ?
    C13 C14 . 1.367(2) ?
    C13 H13 . 0.9300 ?
    C14 H14 . 0.9300 ?
    C15 C16 . 1.381(2) ?
    C15 C20 . 1.395(2) ?
    C16 C17 . 1.382(2) ?
    C17 C18 . 1.388(2) ?
    C17 H17 . 0.9300 ?
    C18 C19 . 1.406(2) ?
    C19 C20 . 1.366(2) ?
    C19 H19 . 0.9300 ?
    C20 H20 . 0.9300 ?
    C21 C22 . 1.498(3) ?
    C21 H21A . 0.9700 ?
    C21 H21B . 0.9700 ?
    C22 H22A . 0.9700 ?
    C22 H22B . 0.9700 ?
    C23 C24 . 1.468(3) ?
    C23 H23 . 0.9300 ?
    C24 C29 . 1.378(3) ?
    C24 C25 . 1.379(3) ?
    C25 C26 . 1.387(3) ?
    C25 H25 . 0.9300 ?
    C26 C27 . 1.370(3) ?
    C26 H26 . 0.9300 ?
    C27 C28 . 1.364(4) ?
    C27 H27 . 0.9300 ?
    C28 C29 . 1.386(3) ?
    C28 H28 . 0.9300 ?
    C29 H29 . 0.9300 ?
    C30 C31 . 1.506(3) ?
    C30 H30A . 0.9700 ?
    C30 H30B . 0.9700 ?
    C31 H31A . 0.9600 ?
    C31 H31B . 0.9600 ?
    C31 H31C . 0.9600 ?
    C32 C33 . 1.496(3) ?
    C32 H32A . 0.9700 ?
    C32 H32B . 0.9700 ?
    C33 H33A . 0.9600 ?
    C33 H33B . 0.9600 ?
    C33 H33C . 0.9600 ?
    C34 C35 . 1.515(4) ?
    C34 H34A . 0.9700 ?
    C34 H34B . 0.9801 ?
    C35 H35A . 0.9600 ?
    C35 H35B . 0.9600 ?
    C35 H35C . 0.9600 ?
    C34' C35' . 1.492(9) ?
    C34' H34C . 0.9696 ?
    C34' H34D . 0.9710 ?
    C35' H35D . 0.9600 ?
    C35' H35E . 0.9600 ?
    C35' H35F . 0.9600 ?
    C36 C37 . 1.488(3) ?
    C36 H36A . 0.9700 ?
    C36 H36B . 0.9700 ?
    C37 H37A . 0.9600 ?
    C37 H37B . 0.9600 ?
    C37 H37C . 0.9600 ?
loop_
    _geom_angle_atom_site_label_1
    _geom_angle_atom_site_label_2
    _geom_angle_atom_site_label_3
    _geom_angle_site_symmetry_1
    _geom_angle_site_symmetry_3
    _geom_angle
    _geom_angle_publ_flag
    C10 O2 C16 . . 118.54(12) ?
    C1 N1 C21 . . 123.41(14) ?
    C1 N1 C8 . . 113.61(13) ?
    C21 N1 C8 . . 122.21(13) ?
    C23 N2 C22 . . 118.20(18) ?
    C12 N3 C30 . . 121.57(16) ?
    C12 N3 C32 . . 120.37(16) ?
    C30 N3 C32 . . 116.85(16) ?
    C18 N4 C36 . . 118.08(16) ?
    C18 N4 C34 . . 118.14(17) ?
    C36 N4 C34 . . 119.76(17) ?
    C18 N4 C34' . . 124.8(4) ?
    C36 N4 C34' . . 112.6(4) ?
    O1 C1 N1 . . 124.55(17) ?
    O1 C1 C2 . . 128.61(16) ?
    N1 C1 C2 . . 106.83(13) ?
    C7 C2 C3 . . 120.98(17) ?
    C7 C2 C1 . . 108.63(14) ?
    C3 C2 C1 . . 130.17(16) ?
    C4 C3 C2 . . 117.64(17) ?
    C4 C3 H3 . . 121.2 ?
    C2 C3 H3 . . 121.2 ?
    C3 C4 C5 . . 121.62(18) ?
    C3 C4 H4 . . 119.2 ?
    C5 C4 H4 . . 119.2 ?
    C6 C5 C4 . . 120.29(19) ?
    C6 C5 H5 . . 119.9 ?
    C4 C5 H5 . . 119.9 ?
    C7 C6 C5 . . 118.37(17) ?
    C7 C6 H6 . . 120.8 ?
    C5 C6 H6 . . 120.8 ?
    C6 C7 C2 . . 121.08(16) ?
    C6 C7 C8 . . 128.26(14) ?
    C2 C7 C8 . . 110.54(14) ?
    N1 C8 C15 . . 111.68(13) ?
    N1 C8 C9 . . 111.33(13) ?
    C15 C8 C9 . . 110.18(12) ?
    N1 C8 C7 . . 100.36(12) ?
    C15 C8 C7 . . 110.20(13) ?
    C9 C8 C7 . . 112.79(13) ?
    C10 C9 C14 . . 115.44(15) ?
    C10 C9 C8 . . 121.58(14) ?
    C14 C9 C8 . . 122.95(13) ?
    O2 C10 C9 . . 122.77(15) ?
    O2 C10 C11 . . 114.51(14) ?
    C9 C10 C11 . . 122.72(16) ?
    C12 C11 C10 . . 121.02(16) ?
    C12 C11 H11 . . 119.5 ?
    C10 C11 H11 . . 119.5 ?
    N3 C12 C11 . . 121.37(16) ?
    N3 C12 C13 . . 121.87(16) ?
    C11 C12 C13 . . 116.76(16) ?
    C14 C13 C12 . . 120.69(16) ?
    C14 C13 H13 . . 119.7 ?
    C12 C13 H13 . . 119.7 ?
    C13 C14 C9 . . 123.34(15) ?
    C13 C14 H14 . . 118.3 ?
    C9 C14 H14 . . 118.3 ?
    C16 C15 C20 . . 115.59(15) ?
    C16 C15 C8 . . 121.89(14) ?
    C20 C15 C8 . . 122.34(14) ?
    O2 C16 C15 . . 122.60(15) ?
    O2 C16 C17 . . 114.83(14) ?
    C15 C16 C17 . . 122.57(16) ?
    C16 C17 C18 . . 121.29(15) ?
    C16 C17 H17 . . 119.4 ?
    C18 C17 H17 . . 119.4 ?
    C17 C18 N4 . . 121.37(16) ?
    C17 C18 C19 . . 116.72(16) ?
    N4 C18 C19 . . 121.91(16) ?
    C20 C19 C18 . . 120.76(16) ?
    C20 C19 H19 . . 119.6 ?
    C18 C19 H19 . . 119.6 ?
    C19 C20 C15 . . 123.05(16) ?
    C19 C20 H20 . . 118.5 ?
    C15 C20 H20 . . 118.5 ?
    N1 C21 C22 . . 115.50(15) ?
    N1 C21 H21A . . 108.4 ?
    C22 C21 H21A . . 108.4 ?
    N1 C21 H21B . . 108.4 ?
    C22 C21 H21B . . 108.4 ?
    H21A C21 H21B . . 107.5 ?
    N2 C22 C21 . . 108.56(16) ?
    N2 C22 H22A . . 110.0 ?
    C21 C22 H22A . . 110.0 ?
    N2 C22 H22B . . 110.0 ?
    C21 C22 H22B . . 110.0 ?
    H22A C22 H22B . . 108.4 ?
    N2 C23 C24 . . 122.38(19) ?
    N2 C23 H23 . . 118.8 ?
    C24 C23 H23 . . 118.8 ?
    C29 C24 C25 . . 118.5(2) ?
    C29 C24 C23 . . 119.7(2) ?
    C25 C24 C23 . . 121.83(18) ?
    C24 C25 C26 . . 121.4(2) ?
    C24 C25 H25 . . 119.3 ?
    C26 C25 H25 . . 119.3 ?
    C27 C26 C25 . . 119.3(2) ?
    C27 C26 H26 . . 120.3 ?
    C25 C26 H26 . . 120.3 ?
    C28 C27 C26 . . 119.8(2) ?
    C28 C27 H27 . . 120.1 ?
    C26 C27 H27 . . 120.1 ?
    C27 C28 C29 . . 121.0(2) ?
    C27 C28 H28 . . 119.5 ?
    C29 C28 H28 . . 119.5 ?
    C24 C29 C28 . . 119.9(3) ?
    C24 C29 H29 . . 120.0 ?
    C28 C29 H29 . . 120.0 ?
    N3 C30 C31 . . 114.5(2) ?
    N3 C30 H30A . . 108.6 ?
    C31 C30 H30A . . 108.6 ?
    N3 C30 H30B . . 108.6 ?
    C31 C30 H30B . . 108.6 ?
    H30A C30 H30B . . 107.6 ?
    C30 C31 H31A . . 109.5 ?
    C30 C31 H31B . . 109.5 ?
    H31A C31 H31B . . 109.5 ?
    C30 C31 H31C . . 109.5 ?
    H31A C31 H31C . . 109.5 ?
    H31B C31 H31C . . 109.5 ?
    N3 C32 C33 . . 113.9(2) ?
    N3 C32 H32A . . 108.8 ?
    C33 C32 H32A . . 108.8 ?
    N3 C32 H32B . . 108.8 ?
    C33 C32 H32B . . 108.8 ?
    H32A C32 H32B . . 107.7 ?
    C32 C33 H33A . . 109.5 ?
    C32 C33 H33B . . 109.5 ?
    H33A C33 H33B . . 109.5 ?
    C32 C33 H33C . . 109.5 ?
    H33A C33 H33C . . 109.5 ?
    H33B C33 H33C . . 109.5 ?
    N4 C34 C35 . . 112.9(2) ?
    N4 C34 H34A . . 112.6 ?
    C35 C34 H34A . . 115.5 ?
    N4 C34 H34B . . 109.8 ?
    C35 C34 H34B . . 97.1 ?
    H34A C34 H34B . . 107.5 ?
    N4 C34' C35' . . 113.8(9) ?
    N4 C34' H34C . . 107.5 ?
    C35' C34' H34C . . 106.6 ?
    N4 C34' H34D . . 109.6 ?
    C35' C34' H34D . . 111.1 ?
    H34B C34' H34D . . 146.2 ?
    H34C C34' H34D . . 107.9 ?
    C34' C35' H35D . . 109.5 ?
    C34' C35' H35E . . 109.5 ?
    H35D C35' H35E . . 109.5 ?
    C34' C35' H35F . . 109.5 ?
    H35D C35' H35F . . 109.5 ?
    H35E C35' H35F . . 109.5 ?
    N4 C36 C37 . . 113.50(19) ?
    N4 C36 H36A . . 108.9 ?
    C37 C36 H36A . . 108.9 ?
    N4 C36 H36B . . 108.9 ?
    C37 C36 H36B . . 108.9 ?
    H36A C36 H36B . . 107.7 ?
    C36 C37 H37A . . 109.5 ?
    C36 C37 H37B . . 109.5 ?
    H37A C37 H37B . . 109.5 ?
    C36 C37 H37C . . 109.5 ?
    H37A C37 H37C . . 109.5 ?
    H37B C37 H37C . . 109.5 ?
loop_
    _geom_torsion_atom_site_label_1
    _geom_torsion_atom_site_label_2
    _geom_torsion_atom_site_label_3
    _geom_torsion_atom_site_label_4
    _geom_torsion_site_symmetry_1
    _geom_torsion_site_symmetry_2
    _geom_torsion_site_symmetry_3
    _geom_torsion_site_symmetry_4
    _geom_torsion
    _geom_torsion_publ_flag
    C21 N1 C1 O1 . . . . 10.6(3) ?
    C8 N1 C1 O1 . . . . -179.33(17) ?
    C21 N1 C1 C2 . . . . -168.62(15) ?
    C8 N1 C1 C2 . . . . 1.50(19) ?
    O1 C1 C2 C7 . . . . -179.92(18) ?
    N1 C1 C2 C7 . . . . -0.79(19) ?
    O1 C1 C2 C3 . . . . -5.3(3) ?
    N1 C1 C2 C3 . . . . 173.79(18) ?
    C7 C2 C3 C4 . . . . -0.1(3) ?
    C1 C2 C3 C4 . . . . -174.11(18) ?
    C2 C3 C4 C5 . . . . -0.4(3) ?
    C3 C4 C5 C6 . . . . 0.0(3) ?
    C4 C5 C6 C7 . . . . 0.9(3) ?
    C5 C6 C7 C2 . . . . -1.4(3) ?
    C5 C6 C7 C8 . . . . 174.27(18) ?
    C3 C2 C7 C6 . . . . 1.0(3) ?
    C1 C2 C7 C6 . . . . 176.16(16) ?
    C3 C2 C7 C8 . . . . -175.35(16) ?
    C1 C2 C7 C8 . . . . -0.18(19) ?
    C1 N1 C8 C15 . . . . -118.30(15) ?
    C21 N1 C8 C15 . . . . 52.0(2) ?
    C1 N1 C8 C9 . . . . 118.08(15) ?
    C21 N1 C8 C9 . . . . -71.67(19) ?
    C1 N1 C8 C7 . . . . -1.53(17) ?
    C21 N1 C8 C7 . . . . 168.72(15) ?
    C6 C7 C8 N1 . . . . -175.03(17) ?
    C2 C7 C8 N1 . . . . 0.97(17) ?
    C6 C7 C8 C15 . . . . -57.2(2) ?
    C2 C7 C8 C15 . . . . 118.84(15) ?
    C6 C7 C8 C9 . . . . 66.4(2) ?
    C2 C7 C8 C9 . . . . -117.58(15) ?
    N1 C8 C9 C10 . . . . 138.75(15) ?
    C15 C8 C9 C10 . . . . 14.3(2) ?
    C7 C8 C9 C10 . . . . -109.32(17) ?
    N1 C8 C9 C14 . . . . -43.2(2) ?
    C15 C8 C9 C14 . . . . -167.67(14) ?
    C7 C8 C9 C14 . . . . 68.73(19) ?
    C16 O2 C10 C9 . . . . -9.7(2) ?
    C16 O2 C10 C11 . . . . 169.93(14) ?
    C14 C9 C10 O2 . . . . 178.82(15) ?
    C8 C9 C10 O2 . . . . -3.0(2) ?
    C14 C9 C10 C11 . . . . -0.8(2) ?
    C8 C9 C10 C11 . . . . 177.40(15) ?
    O2 C10 C11 C12 . . . . -178.66(15) ?
    C9 C10 C11 C12 . . . . 1.0(3) ?
    C30 N3 C12 C11 . . . . -161.22(18) ?
    C32 N3 C12 C11 . . . . 5.9(3) ?
    C30 N3 C12 C13 . . . . 19.7(3) ?
    C32 N3 C12 C13 . . . . -173.26(17) ?
    C10 C11 C12 N3 . . . . -178.91(17) ?
    C10 C11 C12 C13 . . . . 0.3(3) ?
    N3 C12 C13 C14 . . . . 177.52(17) ?
    C11 C12 C13 C14 . . . . -1.6(3) ?
    C12 C13 C14 C9 . . . . 1.9(3) ?
    C10 C9 C14 C13 . . . . -0.7(3) ?
    C8 C9 C14 C13 . . . . -178.82(16) ?
    N1 C8 C15 C16 . . . . -138.91(15) ?
    C9 C8 C15 C16 . . . . -14.6(2) ?
    C7 C8 C15 C16 . . . . 110.44(17) ?
    N1 C8 C15 C20 . . . . 46.1(2) ?
    C9 C8 C15 C20 . . . . 170.38(15) ?
    C7 C8 C15 C20 . . . . -64.54(19) ?
    C10 O2 C16 C15 . . . . 9.4(2) ?
    C10 O2 C16 C17 . . . . -170.81(14) ?
    C20 C15 C16 O2 . . . . 179.04(15) ?
    C8 C15 C16 O2 . . . . 3.7(2) ?
    C20 C15 C16 C17 . . . . -0.8(2) ?
    C8 C15 C16 C17 . . . . -176.08(15) ?
    O2 C16 C17 C18 . . . . -179.34(15) ?
    C15 C16 C17 C18 . . . . 0.5(3) ?
    C16 C17 C18 N4 . . . . -179.84(16) ?
    C16 C17 C18 C19 . . . . -0.4(3) ?
    C36 N4 C18 C17 . . . . -13.2(3) ?
    C34 N4 C18 C17 . . . . -170.6(2) ?
    C34' N4 C18 C17 . . . . 141.0(5) ?
    C36 N4 C18 C19 . . . . 167.39(18) ?
    C34 N4 C18 C19 . . . . 10.0(3) ?
    C34' N4 C18 C19 . . . . -38.4(5) ?
    C17 C18 C19 C20 . . . . 0.7(3) ?
    N4 C18 C19 C20 . . . . -179.88(18) ?
    C18 C19 C20 C15 . . . . -1.1(3) ?
    C16 C15 C20 C19 . . . . 1.1(3) ?
    C8 C15 C20 C19 . . . . 176.36(16) ?
    C1 N1 C21 C22 . . . . -94.8(2) ?
    C8 N1 C21 C22 . . . . 95.9(2) ?
    C23 N2 C22 C21 . . . . -135.87(19) ?
    N1 C21 C22 N2 . . . . -175.59(14) ?
    C22 N2 C23 C24 . . . . -178.91(17) ?
    N2 C23 C24 C29 . . . . -178.3(2) ?
    N2 C23 C24 C25 . . . . 1.7(3) ?
    C29 C24 C25 C26 . . . . 0.7(3) ?
    C23 C24 C25 C26 . . . . -179.25(17) ?
    C24 C25 C26 C27 . . . . -1.6(3) ?
    C25 C26 C27 C28 . . . . 1.1(4) ?
    C26 C27 C28 C29 . . . . 0.2(4) ?
    C25 C24 C29 C28 . . . . 0.6(3) ?
    C23 C24 C29 C28 . . . . -179.4(2) ?
    C27 C28 C29 C24 . . . . -1.0(4) ?
    C12 N3 C30 C31 . . . . -97.3(2) ?
    C32 N3 C30 C31 . . . . 95.2(2) ?
    C12 N3 C32 C33 . . . . -84.8(2) ?
    C30 N3 C32 C33 . . . . 82.9(2) ?
    C18 N4 C34 C35 . . . . -153.8(3) ?
    C36 N4 C34 C35 . . . . 49.1(4) ?
    C34' N4 C34 C35 . . . . -42.0(6) ?
    C18 N4 C34' C35' . . . . 128.0(7) ?
    C36 N4 C34' C35' . . . . -76.5(9) ?
    C34 N4 C34' C35' . . . . 33.5(7) ?
    C18 N4 C36 C37 . . . . 87.3(2) ?
    C34 N4 C36 C37 . . . . -115.6(2) ?
    C34' N4 C36 C37 . . . . -69.9(5) ?
data_global
_journal_date_recd_electronic     2011-04-08
_journal_date_accepted     2011-05-27
_journal_name_full     'Acta Crystallographica, Section E'
_journal_year     2011
_journal_volume     67
_journal_issue      7
_journal_page_first     o1733
_journal_page_last     o1733
_journal_paper_category     QO
_journal_coeditor_code     BG2398
_publ_contact_author_name     'Wei zhen'
_publ_contact_author_address
;
Department of Basic Science,
Tianjin Agriculturial College
Tianjin Jinjing Road No 22,
Tianjin ,300384
People's Republic of China
;
_publ_contact_author_email     wei-zhen@126.com
_publ_contact_author_phone      2223781295
_publ_section_title
;\
2-[(<i>E</i>)-2-(Benzylideneamino)ethyl]-3',6'-bis(diethylamino)\
spiro[isoindoline-1,9'-xanthen]-3-one
;
loop_
    _publ_author_name
    _publ_author_address
    'Wei, Zhen'
;
Department of Basic Science,
Tianjin Agriculturial College
Tianjin Jinjing Road No. 22,
Tianjin 300384
People's Republic of China
;
    'Zheng, Xujun'
;
Department of Basic Science,
Tianjin Agriculturial College
Tianjin Jinjing Road No. 22,
Tianjin 300384
People's Republic of China
;
    'Bai, Junjun'
;
Department of Basic Science,
Tianjin Agriculturial College
Tianjin Jinjing Road No. 22,
Tianjin 300384
People's Republic of China
;
    'Zhai, Xiaohong'
;
Department of Basic Science,
Tianjin Agriculturial College
Tianjin Jinjing Road No. 22,
Tianjin 300384
People's Republic of China
;
    'Song, Lili'
;
Department of Basic Science,
Tianjin Agriculturial College
Tianjin Jinjing Road No. 22,
Tianjin 300384
People's Republic of China
;
