# Supplementary material for: 2-[(E)-2-(Benzyl­idene­amino)­eth­yl]-3′,6′-bis­(diethyl­amino)­spiro­[isoindoline-1,9′-xanthen]-3-one
Source: Acta Crystallogr Sect E Struct Rep Online. 2011 Jun 18;67(Pt 7):o1733. doi: 10.1107/S1600536811020320 (PMC3151774; doi:10.1107/S1600536811020320)
Supplement: Supplementary file 2 [file e-67-o1733-Isup2.hkl]

# 
# h,k,l, Fc-squared, Fo-squared, sigma(Fo-squared) and status flag 
# 
data_I
_shelx_title ' I         P -1         R = 0.06' 
_shelx_refln_list_code          4 
_shelx_F_calc_maximum       73.02 
_exptl_crystal_F_000       612.00 
_reflns_d_resolution_high  0.8107 
 
loop_ 
 _symmetry_equiv_pos_as_xyz 
 'x, y, z' 
 '-x, -y, -z' 
 
_cell_length_a     9.8420 
_cell_length_b    13.1510 
_cell_length_c    13.5520 
_cell_angle_alpha  74.430 
_cell_angle_beta   81.920 
_cell_angle_gamma  69.120 
 
_shelx_F_squared_multiplier     1.000 
 
loop_ 
 _refln_index_h 
 _refln_index_k 
 _refln_index_l 
 _refln_F_squared_calc 
 _refln_F_squared_meas 
 _refln_F_squared_sigma 
 _refln_observed_status 
   1   0   0     1718.74     1810.76     11.76 o 
   2   0   0      243.80      199.59      3.83 o 
   3   0   0      940.25      893.91     12.84 o 
   4   0   0      136.00      120.95      1.78 o 
   5   0   0        3.05        2.70      0.66 o 
   6   0   0      140.32      157.09      3.14 o 
   7   0   0       23.77       28.81      2.44 o 
   8   0   0        5.35        5.41      1.85 o 
   9   0   0       32.14       34.98      2.92 o 
  10   0   0       35.80       30.26      7.64 o 
  11   0   0        9.02        9.19      2.54 o 
 -11   1   0        4.40        1.83      1.32 o 
 -10   1   0      181.54      237.66     19.95 o 
  -9   1   0      102.17      140.66      9.93 o 
  -8   1   0        9.03       10.87      2.68 o 
  -7   1   0       17.97       20.64      2.16 o 
  -6   1   0      116.80      118.82      4.26 o 
  -5   1   0      370.02      398.44      6.46 o 
  -4   1   0      579.51      567.18      9.96 o 
  -3   1   0      180.14      166.79      2.16 o 
  -2   1   0      209.42      192.48      2.10 o 
  -1   1   0      764.71      771.20      4.13 o 
   2   1   0     1604.06     1581.72      9.48 o 
   3   1   0       18.22       13.64      0.45 o 
   4   1   0      149.41      155.27      2.30 o 
   5   1   0       28.90       26.71      1.07 o 
   6   1   0        7.50        9.49      1.67 o 
   7   1   0        0.00        0.91      1.08 o 
   8   1   0       29.95       21.86      3.85 o 
   9   1   0      106.09      133.33      4.02 o 
  10   1   0       17.76       13.81      2.64 o 
  11   1   0       34.93       29.91      7.82 o 
 -10   2   0       21.09       16.61      5.46 o 
  -9   2   0       42.17       42.08      3.19 o 
  -8   2   0        4.77        6.20      1.71 o 
  -7   2   0        3.29        4.00      1.28 o 
  -6   2   0       50.19       52.61      2.70 o 
  -5   2   0        2.44        4.10      1.51 o 
  -4   2   0      705.25      672.54     15.75 o 
  -3   2   0     1450.89     1396.53     14.28 o 
  -2   2   0       19.27       21.87      0.84 o 
  -1   2   0     1315.62     1313.73     12.48 o 
   1   2   0     1988.17     1843.86     14.35 o 
   2   2   0     2041.40     1998.13     25.27 o 
   3   2   0        0.29        0.82      0.35 o 
   4   2   0       58.53       53.54      0.81 o 
   5   2   0       22.96       27.78      1.41 o 
   6   2   0        7.95        8.94      1.48 o 
   7   2   0        0.01        1.30      0.63 o 
   8   2   0       23.07       17.25      3.12 o 
   9   2   0      134.68      145.83      5.78 o 
  10   2   0        3.21        2.27      0.86 o 
  11   2   0       12.00        9.46      4.09 o 
 -10   3   0        0.04        2.18      1.34 o 
  -9   3   0        4.38        3.10      1.75 o 
  -8   3   0       40.52       47.08      3.44 o 
  -7   3   0        1.71        2.74      1.23 o 
  -6   3   0       26.92       30.00      2.51 o 
  -5   3   0      570.86      621.85     29.09 o 
  -4   3   0      152.21      167.90      3.09 o 
  -3   3   0       36.07       26.00      0.98 o 
  -2   3   0      917.04      769.33      8.69 o 
  -1   3   0      590.85      494.77      5.26 o 
   0   3   0     4126.04     4448.60     64.29 o 
   1   3   0      258.20      253.57      2.29 o 
   2   3   0      602.06      585.55      9.78 o 
   3   3   0      891.49      750.81     13.48 o 
   4   3   0       83.04       64.51      0.92 o 
   5   3   0        5.64        4.58      1.23 o 
   6   3   0       37.70       46.28      1.77 o 
   7   3   0        5.08        4.67      0.75 o 
   8   3   0       10.75        7.91      1.46 o 
   9   3   0        0.39        1.08      1.07 o 
  10   3   0       15.29       15.54      3.55 o 
  11   3   0       17.37       16.98      4.22 o 
  -9   4   0        7.52        7.52      2.31 o 
  -8   4   0        0.02        0.24      0.96 o 
  -7   4   0       10.32        8.60      2.65 o 
  -6   4   0       19.42       18.26      1.81 o 
  -5   4   0       10.69       11.46      2.39 o 
  -4   4   0        7.94        7.55      0.76 o 
  -3   4   0      187.34      213.77      2.84 o 
  -2   4   0      364.26      413.88      9.04 o 
  -1   4   0       14.83       13.93      0.44 o 
   0   4   0       41.58       33.15      0.56 o 
   1   4   0      730.21      625.88      7.99 o 
   2   4   0       61.38       51.63      0.76 o 
   3   4   0        1.72        0.87      0.27 o 
   4   4   0      318.07      334.59      6.02 o 
   5   4   0       54.73       52.73      1.06 o 
   6   4   0      130.72      119.85      1.72 o 
   7   4   0      254.37      255.96      4.59 o 
   8   4   0       73.81       67.92      1.74 o 
   9   4   0       21.67       20.59      2.21 o 
  10   4   0      104.92      107.00      6.37 o 
  11   4   0        1.78        2.55      1.50 o 
  -9   5   0        0.96        2.02      1.77 o 
  -8   5   0        0.59        2.74      1.29 o 
  -7   5   0        1.27        3.23      1.13 o 
  -6   5   0       39.08       38.41      2.52 o 
  -5   5   0       44.43       48.11      2.85 o 
  -4   5   0       65.48       57.55      1.75 o 
  -3   5   0       40.96       42.36      1.16 o 
  -2   5   0      224.67      244.94      6.17 o 
  -1   5   0      265.95      264.76      3.75 o 
   0   5   0       36.84       49.67      1.16 o 
   1   5   0      385.49      333.64      8.39 o 
   2   5   0      313.44      300.31      7.13 o 
   3   5   0     2529.28     2702.08     23.02 o 
   4   5   0     1458.13     1356.20     11.96 o 
   5   5   0     1241.81     1219.48     60.23 o 
   6   5   0       75.60       78.90      2.87 o 
   7   5   0      303.20      289.60      4.33 o 
   8   5   0       28.27       26.35      1.00 o 
   9   5   0       21.00       17.71      2.67 o 
  10   5   0        1.62        3.46      1.29 o 
  11   5   0        6.19        3.77      1.55 o 
  12   5   0        1.94        3.73      1.79 o 
  -8   6   0        2.48        2.91      1.40 o 
  -7   6   0       54.37       56.06      3.93 o 
  -6   6   0       12.82       11.31      2.34 o 
  -5   6   0       10.16       11.71      2.36 o 
  -4   6   0        0.01       -0.28      0.94 o 
  -3   6   0        4.48        4.02      0.78 o 
  -2   6   0       12.47       13.49      0.63 o 
  -1   6   0       26.18       28.86      0.80 o 
   0   6   0      928.49      905.64     15.42 o 
   1   6   0      134.60      120.82      1.73 o 
   2   6   0      392.22      415.42      7.92 o 
   3   6   0      197.37      201.01      2.64 o 
   4   6   0      457.51      527.63     12.92 o 
   5   6   0      213.55      226.49      8.03 o 
   6   6   0       23.05       20.85      5.50 o 
   7   6   0       17.26       17.45      4.15 o 
   8   6   0       78.65       72.47      5.55 o 
   9   6   0       79.15       85.00      4.12 o 
  10   6   0        9.88        7.91      4.20 o 
  11   6   0        0.71        1.72      1.47 o 
  12   6   0        7.02        7.44      3.14 o 
  -8   7   0        0.01        2.54      3.15 o 
  -7   7   0        2.43        2.08      1.30 o 
  -6   7   0      157.32      158.26      5.18 o 
  -5   7   0       34.02       33.53      2.41 o 
  -4   7   0      214.04      237.26      8.03 o 
  -3   7   0        1.88        2.27      0.55 o 
  -2   7   0        9.91        8.39      1.03 o 
  -1   7   0       44.96       42.22      1.04 o 
   0   7   0       82.10       90.77      1.78 o 
   1   7   0       20.73       18.47      0.68 o 
   2   7   0      122.14      145.32      2.14 o 
   3   7   0       67.61       72.65      1.11 o 
   4   7   0      331.25      309.92     10.20 o 
   5   7   0       33.26       33.23      2.48 o 
   6   7   0       30.57       38.03      3.76 o 
   7   7   0       76.49       73.93      3.23 o 
   8   7   0      151.25      158.50      9.11 o 
   9   7   0        4.05        6.52      2.02 o 
  10   7   0        8.90        5.38      2.97 o 
  11   7   0        0.04        0.90      2.29 o 
  -7   8   0        4.09        5.58      2.89 o 
  -6   8   0       26.43       17.01      5.00 o 
  -5   8   0       54.72       53.59      5.19 o 
  -4   8   0       33.95       33.91      2.80 o 
  -3   8   0        0.62        0.90      0.47 o 
  -2   8   0       14.65       12.71      1.06 o 
  -1   8   0       92.70       86.65      1.39 o 
   0   8   0      180.29      189.14      2.87 o 
   1   8   0        7.81        6.69      0.69 o 
   2   8   0       14.81       18.86      0.94 o 
   3   8   0        9.29       11.11      1.06 o 
   4   8   0       11.99       12.39      1.16 o 
   5   8   0      144.98      146.87      2.42 o 
   6   8   0        5.96        5.99      1.01 o 
   7   8   0        1.01        0.28      1.89 o 
   8   8   0       28.77       21.95      7.28 o 
   9   8   0       12.85       10.97      3.41 o 
  10   8   0        7.31       10.63      2.99 o 
  11   8   0        0.13        2.86      2.66 o 
  -6   9   0        4.67        4.01      3.40 o 
  -5   9   0        8.08       10.38      6.30 o 
  -4   9   0       89.90       74.43      5.08 o 
  -3   9   0       37.95       37.89      2.34 o 
  -2   9   0        1.84        4.74      1.06 o 
  -1   9   0        3.62        4.15      0.82 o 
   0   9   0       55.64       58.89      1.61 o 
   1   9   0       57.57       57.24      1.60 o 
   2   9   0       97.24      100.59      1.70 o 
   3   9   0       45.24       48.22      1.16 o 
   4   9   0      301.05      305.88      4.14 o 
   5   9   0      129.05      136.34      1.87 o 
   6   9   0        1.69        1.84      1.05 o 
   7   9   0        9.92        9.07      3.57 o 
   8   9   0       63.70       51.52      4.06 o 
   9   9   0       22.71       22.90      5.78 o 
  10   9   0       14.13       16.08      6.41 o 
  11   9   0        0.08        2.73      2.16 o 
  -6  10   0        0.72       -0.85      3.87 o 
  -5  10   0        4.75        7.24      4.80 o 
  -4  10   0        0.79        3.82      5.39 o 
  -3  10   0       10.18        8.45      2.67 o 
  -2  10   0        1.61        3.47      1.53 o 
  -1  10   0       33.10       37.84      3.96 o 
   0  10   0      109.31      113.88      4.71 o 
   1  10   0       41.51       39.38      2.65 o 
   2  10   0       32.17       41.22      1.65 o 
   3  10   0       81.45       68.67      1.65 o 
   4  10   0       85.09       88.45      1.97 o 
   5  10   0       87.02       87.26      3.46 o 
   6  10   0        9.50        8.71      2.41 o 
   7  10   0      150.90      159.36      5.59 o 
   8  10   0        7.25        8.93      2.12 o 
   9  10   0       25.42       27.13      7.65 o 
  10  10   0       38.97       35.79      7.67 o 
  11  10   0        2.17        0.88      2.18 o 
  -5  11   0        9.86        9.99      4.52 o 
  -4  11   0        8.51        9.58      7.45 o 
  -3  11   0        0.05        0.89      2.05 o 
  -2  11   0       13.69       12.78      3.72 o 
  -1  11   0       23.63       32.64      3.17 o 
   0  11   0       28.01       34.94      5.61 o 
   1  11   0       44.12       44.87      3.00 o 
   2  11   0      257.85      303.49      5.28 o 
   3  11   0       56.67       57.69      2.02 o 
   4  11   0       18.71       19.19      2.52 o 
   5  11   0      102.96      102.85      3.64 o 
   6  11   0       19.98       22.07      6.63 o 
   7  11   0       23.33       17.26      5.78 o 
   8  11   0       13.04        9.20      2.88 o 
   9  11   0        0.12        0.95      1.89 o 
  10  11   0       13.55       12.06      7.26 o 
  -4  12   0        0.09        1.22      2.89 o 
  -3  12   0        1.09        1.25      3.38 o 
  -2  12   0        6.19        6.59      2.89 o 
  -1  12   0       14.68       15.20      4.41 o 
   0  12   0        1.41        2.48      1.40 o 
   1  12   0      254.57      261.26      7.06 o 
   2  12   0       16.22       13.78      3.25 o 
   3  12   0       11.31       14.92      3.81 o 
   4  12   0        0.27        0.85      0.60 o 
   5  12   0       13.05       13.55      3.43 o 
   6  12   0        7.92        5.22      1.88 o 
   7  12   0       41.55       44.07      3.32 o 
   8  12   0        4.52        4.66      2.06 o 
   9  12   0       30.46       23.46      6.41 o 
  10  12   0       20.62       17.46      6.19 o 
  -2  13   0        0.63        0.55      2.28 o 
  -1  13   0        5.63        7.54      3.41 o 
   0  13   0        2.92        2.81      1.45 o 
   1  13   0        5.02        3.04      1.21 o 
   2  13   0       16.50       12.35      3.93 o 
   3  13   0        1.52        1.98      1.51 o 
   4  13   0       91.39       98.98      4.34 o 
   5  13   0      115.39      126.19      7.71 o 
   6  13   0        6.79        8.41      3.31 o 
   7  13   0       19.64       12.75      4.15 o 
   8  13   0        2.10        3.13      2.15 o 
   9  13   0       16.40       14.70      6.49 o 
  -1  14   0       11.03       14.85      7.40 o 
   0  14   0        5.55        6.88      3.90 o 
   1  14   0       33.02       26.25      7.33 o 
   2  14   0       21.04       18.16      4.91 o 
   3  14   0        2.66        3.71      1.98 o 
   4  14   0        0.97        1.29      2.39 o 
   5  14   0        2.93        4.83      3.50 o 
   6  14   0        3.67        4.69      3.37 o 
   7  14   0        0.82        0.91      1.03 o 
   1  15   0       33.78       41.73      4.91 o 
   2  15   0        5.50        4.25      2.75 o 
   3  15   0        3.91        3.05      1.94 o 
   4  15   0        1.31        0.58      2.03 o 
   5  15   0        0.05       -0.42      2.50 o 
   6  15   0        6.20        4.91      4.09 o 
   7  15   0        1.45        3.76      1.71 o 
  -6 -15   1        0.43        1.85      1.47 o 
  -5 -15   1        0.10        0.97      2.10 o 
  -4 -15   1        3.88        2.60      3.19 o 
  -3 -15   1        0.04        1.80      1.86 o 
  -2 -15   1        2.29        1.68      1.86 o 
  -8 -14   1        1.02        1.16      2.21 o 
  -7 -14   1       11.43        8.98      4.95 o 
  -6 -14   1       12.36       12.78      7.65 o 
  -5 -14   1        0.81        0.91      1.93 o 
  -4 -14   1        1.46        1.56      1.81 o 
  -3 -14   1        0.08        2.02      1.22 o 
  -2 -14   1       13.25        8.83      3.58 o 
  -1 -14   1       26.74       23.42     13.52 o 
   0 -14   1        2.55        0.30      1.54 o 
   1 -14   1       17.52       20.32     13.77 o 
  -9 -13   1        1.79        2.18      2.05 o 
  -8 -13   1        2.66        6.22      2.58 o 
  -7 -13   1        2.58        2.84      1.33 o 
  -6 -13   1        0.86        1.64      0.95 o 
  -5 -13   1       16.49       13.19      4.33 o 
  -4 -13   1        0.89        1.07      1.11 o 
  -3 -13   1       26.36       22.67      7.62 o 
  -2 -13   1        0.85        1.56      1.45 o 
  -1 -13   1        5.93        2.15      1.42 o 
   0 -13   1        2.65        7.02      3.30 o 
   1 -13   1        1.27        3.10      1.38 o 
   2 -13   1       11.69        6.14      7.36 o 
 -10 -12   1        1.47        1.88      1.87 o 
  -9 -12   1        6.66        4.72      2.40 o 
  -8 -12   1       15.58       13.66      6.27 o 
  -7 -12   1        6.44        3.93      1.86 o 
  -6 -12   1       11.80        8.47      3.71 o 
  -5 -12   1       14.50       17.31      4.17 o 
  -4 -12   1       42.72       52.87      4.42 o 
  -3 -12   1       24.90       22.69      4.48 o 
  -2 -12   1       49.31       47.48      3.15 o 
  -1 -12   1        8.76        9.58      2.18 o 
   0 -12   1       41.45       54.19      8.22 o 
   1 -12   1        7.92        7.27      2.17 o 
   2 -12   1        0.82        4.03      3.12 o 
   3 -12   1        8.68       14.44      4.89 o 
 -10 -11   1       26.37       29.77      3.81 o 
  -9 -11   1        0.00        2.28      1.96 o 
  -8 -11   1        5.53        6.63      2.73 o 
  -7 -11   1        6.01        5.34      2.16 o 
  -6 -11   1      115.42      121.64      6.11 o 
  -5 -11   1        9.01        8.75      2.07 o 
  -4 -11   1      170.31      188.75      7.77 o 
  -3 -11   1      402.90      436.83      8.20 o 
  -2 -11   1      285.32      297.16      8.10 o 
  -1 -11   1      293.53      347.27      8.05 o 
   0 -11   1        1.81        2.53      1.83 o 
   1 -11   1        3.96        2.93      1.79 o 
   2 -11   1        6.54        4.91      1.70 o 
   3 -11   1       10.31        9.89      4.46 o 
   4 -11   1        0.96       -1.88      3.18 o 
   5 -11   1        0.82       -0.10      3.37 o 
 -11 -10   1       26.25       25.51      7.70 o 
 -10 -10   1        3.54        6.60      3.74 o 
  -9 -10   1       26.40       31.25      7.43 o 
  -8 -10   1      199.30      231.14      8.05 o 
  -7 -10   1       26.95       25.73      7.24 o 
  -6 -10   1       15.61       10.60      4.04 o 
  -5 -10   1        1.12        0.96      0.68 o 
  -4 -10   1        0.66        0.96      0.50 o 
  -3 -10   1       12.37       11.29      2.09 o 
  -2 -10   1       46.83       52.56      1.41 o 
  -1 -10   1       69.78       61.98      3.24 o 
   0 -10   1      171.33      173.31     10.55 o 
   1 -10   1       35.33       32.86      2.54 o 
   2 -10   1       10.36        5.79      2.11 o 
   3 -10   1       14.27       15.38      4.49 o 
   4 -10   1        1.92        2.27      3.46 o 
   5 -10   1        0.04       -2.53      3.98 o 
 -11  -9   1       21.24       22.07      6.86 o 
 -10  -9   1       52.19       69.07      8.61 o 
  -9  -9   1       50.66       46.43      4.00 o 
  -8  -9   1        3.68        2.13      2.48 o 
  -7  -9   1        0.21        3.22      1.94 o 
  -6  -9   1      161.93      170.70      5.60 o 
  -5  -9   1       63.77       55.23      1.50 o 
  -4  -9   1        0.03        0.23      0.59 o 
  -3  -9   1       86.49       94.13      1.86 o 
  -2  -9   1      151.16      154.41      3.37 o 
  -1  -9   1      173.31      172.49      4.45 o 
   0  -9   1      295.97      293.90      7.15 o 
   1  -9   1       86.77       81.32      3.69 o 
   2  -9   1       14.85       13.09      1.87 o 
   3  -9   1        4.31        3.16      1.04 o 
   4  -9   1        9.83        8.35      2.16 o 
   5  -9   1       34.07       31.53      9.22 o 
   6  -9   1       10.28       11.60      8.23 o 
 -11  -8   1       18.17       15.89      5.15 o 
 -10  -8   1       29.99       27.40      9.86 o 
  -9  -8   1        9.52        4.77      2.37 o 
  -8  -8   1      247.88      237.92      9.78 o 
  -7  -8   1        0.01        0.77      1.05 o 
  -6  -8   1       62.10       72.39      3.97 o 
  -5  -8   1       47.40       46.65      1.09 o 
  -4  -8   1        6.61        5.48      1.06 o 
  -3  -8   1      110.14      106.07      1.71 o 
  -2  -8   1       95.23       83.88      1.89 o 
  -1  -8   1       68.93       82.17      1.44 o 
   0  -8   1      189.35      213.07      3.27 o 
   1  -8   1      547.14      555.65     10.85 o 
   2  -8   1       13.92       11.75      0.89 o 
   3  -8   1       75.12       82.02      3.39 o 
   4  -8   1        1.66        5.94      1.47 o 
   5  -8   1        2.54        1.34      0.61 o 
   6  -8   1       14.52       10.60      3.17 o 
   7  -8   1        3.09        3.90      3.21 o 
 -11  -7   1       27.13       24.98      7.75 o 
 -10  -7   1       34.80       44.63      5.45 o 
  -9  -7   1      155.62      146.86      6.87 o 
  -8  -7   1        0.89        3.05      2.94 o 
  -7  -7   1      174.60      192.00      6.91 o 
  -6  -7   1       17.10       20.38      3.15 o 
  -5  -7   1       83.32       97.29      1.51 o 
  -4  -7   1      409.20      440.58     11.44 o 
  -3  -7   1       14.51       17.04      0.80 o 
  -2  -7   1        2.78        3.17      0.87 o 
  -1  -7   1       51.43       45.57      1.55 o 
   0  -7   1       21.59       30.34      0.94 o 
   1  -7   1      203.28      199.53      2.22 o 
   2  -7   1       25.33       21.32      1.08 o 
   3  -7   1        8.98        7.35      1.27 o 
   4  -7   1      241.31      272.53      5.59 o 
   5  -7   1        0.68        1.56      1.04 o 
   6  -7   1       57.35       62.29      6.22 o 
   7  -7   1        2.36        3.30      1.13 o 
   8  -7   1        2.64        3.29      3.65 o 
 -11  -6   1        3.20        4.24      2.49 o 
 -10  -6   1        0.60        0.97      1.56 o 
  -9  -6   1       74.62       77.47      3.89 o 
  -8  -6   1       82.70       80.21      5.55 o 
  -7  -6   1       23.46       20.38      5.19 o 
  -6  -6   1       20.58       14.60      2.55 o 
  -5  -6   1      175.62      188.09      3.84 o 
  -4  -6   1       27.41       27.94      0.80 o 
  -3  -6   1       29.07       29.31      0.91 o 
  -2  -6   1       34.55       37.84      0.76 o 
  -1  -6   1      606.07      624.44     13.53 o 
   0  -6   1       24.23       25.83      1.33 o 
   1  -6   1      150.28      139.25      1.58 o 
   2  -6   1      323.07      342.45      4.24 o 
   3  -6   1       39.67       40.72      1.14 o 
   4  -6   1       38.56       38.01      1.45 o 
   5  -6   1       14.36       17.40      2.37 o 
   6  -6   1       15.69       15.50      3.31 o 
   7  -6   1       27.86       23.48      6.29 o 
   8  -6   1        0.53        1.43      1.20 o 
 -11  -5   1       26.61       20.31      7.14 o 
 -10  -5   1       11.05       15.13      5.09 o 
  -9  -5   1       60.86       67.44      8.18 o 
  -8  -5   1       93.99       83.67      2.55 o 
  -7  -5   1        0.80        1.25      0.42 o 
  -6  -5   1      483.29      481.45     16.71 o 
  -5  -5   1        2.39        1.37      0.75 o 
  -4  -5   1      198.86      202.23      8.32 o 
  -3  -5   1      264.51      291.34      3.81 o 
  -2  -5   1        0.07        0.56      0.31 o 
  -1  -5   1      192.18      171.91      2.32 o 
   0  -5   1      102.03      108.21      1.50 o 
   1  -5   1        3.24        0.78      0.42 o 
   2  -5   1       12.40       19.41      0.71 o 
   3  -5   1        0.38        1.42      0.32 o 
   4  -5   1      300.96      279.52      5.15 o 
   5  -5   1        6.27        3.53      0.94 o 
   6  -5   1        0.07        1.02      0.86 o 
   7  -5   1       47.90       43.53      3.26 o 
   8  -5   1        0.21        1.34      0.89 o 
   9  -5   1        2.04        1.76      1.47 o 
 -11  -4   1        0.06        1.82      1.66 o 
 -10  -4   1       28.31       27.38      6.91 o 
  -9  -4   1        9.91        8.64      2.04 o 
  -8  -4   1       82.42       83.11      1.84 o 
  -7  -4   1        4.64        7.00      1.43 o 
  -6  -4   1        3.17        7.36      1.44 o 
  -5  -4   1        1.59        0.57      0.37 o 
  -4  -4   1      506.64      454.83      6.37 o 
  -3  -4   1      207.80      202.29      6.35 o 
  -2  -4   1      228.28      200.21      4.11 o 
  -1  -4   1     2515.04     2288.94     17.17 o 
   0  -4   1        4.48        6.95      0.47 o 
   1  -4   1      124.91      148.92      1.94 o 
   2  -4   1      220.87      235.68      3.20 o 
   3  -4   1      789.25      865.64     17.30 o 
   4  -4   1        0.02        1.00      0.48 o 
   5  -4   1       11.92       11.26      1.04 o 
   6  -4   1       30.98       39.98      1.96 o 
   7  -4   1        1.35        1.78      0.93 o 
   8  -4   1        0.02        0.61      1.00 o 
   9  -4   1        0.09        0.76      1.39 o 
 -11  -3   1        3.07        2.55      1.51 o 
 -10  -3   1       34.15       34.08      2.77 o 
  -9  -3   1        0.01        0.64      1.12 o 
  -8  -3   1       79.25       72.48      6.56 o 
  -7  -3   1      186.25      198.91      4.26 o 
  -6  -3   1      252.27      287.60      4.13 o 
  -5  -3   1        1.34        1.13      0.48 o 
  -4  -3   1      677.30      666.75     11.77 o 
  -3  -3   1      383.19      315.90      5.71 o 
  -2  -3   1       38.13       36.46      0.57 o 
  -1  -3   1      574.39      508.36      8.06 o 
   0  -3   1     2760.39     2700.12     29.88 o 
   1  -3   1      504.62      427.45      5.08 o 
   2  -3   1      116.08      116.47      1.62 o 
   3  -3   1      238.87      229.94      4.87 o 
   4  -3   1      725.21      794.10     12.20 o 
   5  -3   1      132.38      130.45      2.42 o 
   6  -3   1       51.31       56.16      3.02 o 
   7  -3   1        1.16        1.08      0.84 o 
   8  -3   1        0.03        0.18      0.92 o 
   9  -3   1        9.87        7.41      1.79 o 
  10  -3   1        3.44        5.33      2.63 o 
 -11  -2   1       11.79        7.23      3.61 o 
 -10  -2   1       23.34       22.21      2.08 o 
  -9  -2   1       38.77       44.30      2.10 o 
  -8  -2   1       63.09       62.30      3.63 o 
  -7  -2   1      320.27      356.52      7.00 o 
  -6  -2   1      840.57      854.48     16.08 o 
  -5  -2   1       95.72      107.07      2.83 o 
  -4  -2   1      151.39      153.80      2.11 o 
  -3  -2   1     2661.94     2596.33     16.58 o 
  -2  -2   1       34.76       39.74      0.57 o 
  -1  -2   1     2364.78     2484.12     22.21 o 
   0  -2   1     2123.32     2036.70     16.56 o 
   1  -2   1      144.30      104.12      1.54 o 
   2  -2   1     1037.10      854.81      8.28 o 
   3  -2   1        1.17        1.52      0.48 o 
   4  -2   1      883.38      857.85     18.01 o 
   5  -2   1       54.49       50.37      1.38 o 
   6  -2   1       57.90       63.55      1.82 o 
   7  -2   1       39.39       40.04      2.22 o 
   8  -2   1        2.01       -0.48      1.21 o 
   9  -2   1       83.41       86.03      4.29 o 
  10  -2   1        5.70        4.47      1.85 o 
 -11  -1   1       14.01       11.93      3.53 o 
 -10  -1   1        1.81        1.75      0.91 o 
  -9  -1   1       32.19       23.87      6.56 o 
  -8  -1   1       39.74       47.49      2.57 o 
  -7  -1   1       19.36       11.47      2.73 o 
  -6  -1   1      155.31      142.88      3.04 o 
  -5  -1   1      251.07      264.07      3.86 o 
  -4  -1   1      304.91      299.36      5.31 o 
  -3  -1   1        2.73        2.79      0.36 o 
  -2  -1   1      230.06      190.28      4.13 o 
  -1  -1   1     1424.21     1265.48      7.62 o 
   0  -1   1      138.98      129.95      1.62 o 
   2  -1   1       71.18       54.88      0.97 o 
   3  -1   1      431.55      370.60      5.69 o 
   4  -1   1      191.42      233.37      3.37 o 
   5  -1   1       75.47       78.19      1.73 o 
   6  -1   1      110.13      114.86      2.97 o 
   7  -1   1       28.26       30.98      4.25 o 
   8  -1   1       27.51       35.34      2.29 o 
   9  -1   1        1.72        1.24      1.17 o 
  10  -1   1       28.78       33.51      5.29 o 
  11  -1   1       20.93       19.00      5.52 o 
 -11   0   1        3.76        1.81      1.26 o 
 -10   0   1        0.08        2.34      1.30 o 
  -9   0   1      286.34      348.24     13.62 o 
  -8   0   1        0.21        0.25      1.08 o 
  -7   0   1       17.27       18.98      3.14 o 
  -6   0   1      389.60      409.19      7.42 o 
  -5   0   1       56.85       79.35      1.87 o 
  -4   0   1       73.25       78.72      1.09 o 
  -3   0   1      254.16      247.51      2.60 o 
  -2   0   1      121.11      114.38      1.21 o 
  -1   0   1       70.71       60.00      0.75 o 
   0   0   1       33.15       12.72      0.39 o 
   1   0   1      797.14      757.56      7.78 o 
   2   0   1     2959.22     3114.76     33.59 o 
   3   0   1       40.47       40.30      0.94 o 
   4   0   1      321.90      313.94      5.86 o 
   5   0   1       99.72      121.00      1.59 o 
   6   0   1        7.71        6.94      1.65 o 
   7   0   1       92.85       97.20      3.01 o 
   8   0   1       53.19       57.22      2.67 o 
   9   0   1       35.44       37.23      2.63 o 
  10   0   1      108.76      136.89      5.61 o 
  11   0   1       21.11       16.49      6.20 o 
 -11   1   1        3.14        3.28      1.22 o 
 -10   1   1        4.26        1.96      1.15 o 
  -9   1   1        3.46        6.58      2.38 o 
  -8   1   1       44.28       43.71      4.08 o 
  -7   1   1        1.02        0.45      0.85 o 
  -6   1   1        0.52        0.98      1.07 o 
  -5   1   1      615.04      585.51      9.51 o 
  -4   1   1      268.21      232.44      4.62 o 
  -3   1   1      222.41      175.93      2.04 o 
  -2   1   1     1784.44     1626.96      8.18 o 
  -1   1   1     2333.30     2509.59     22.59 o 
   0   1   1     2100.27      877.05    804.35 o 
   2   1   1     1588.45     1407.56      6.77 o 
   3   1   1      321.16      284.90      2.76 o 
   4   1   1      208.89      223.38      2.88 o 
   5   1   1       41.66       34.67      0.97 o 
   6   1   1       34.17       29.69      1.18 o 
   7   1   1        3.43        5.54      2.03 o 
   8   1   1       10.00       12.77      2.77 o 
   9   1   1        1.26        1.74      0.70 o 
  10   1   1       17.43       15.26      4.23 o 
  11   1   1        0.56        1.94      1.28 o 
 -10   2   1        7.92        6.21      2.13 o 
  -9   2   1       18.19       15.55      3.60 o 
  -8   2   1       18.03       18.87      4.82 o 
  -7   2   1      130.90      132.63      5.39 o 
  -6   2   1       18.20       18.88      3.52 o 
  -5   2   1        0.36        1.52      1.03 o 
  -4   2   1       53.24       63.91      1.42 o 
  -3   2   1      312.50      327.44      4.65 o 
  -2   2   1      801.29      748.76     10.44 o 
  -1   2   1     3290.35     3517.47     24.04 o 
   0   2   1        2.75        0.89      0.44 o 
   1   2   1     3429.87     3821.34     30.63 o 
   2   2   1     1465.74     1339.98     14.65 o 
   3   2   1     1079.74      846.58      5.66 o 
   4   2   1       46.52       45.24      0.74 o 
   5   2   1      534.99      496.74      7.85 o 
   6   2   1      355.07      368.33      5.25 o 
   7   2   1        0.21        0.75      0.51 o 
   8   2   1      116.96      128.11      3.32 o 
   9   2   1        3.54        3.43      1.66 o 
  10   2   1      156.09      183.77      4.10 o 
  11   2   1       48.50       62.21     12.66 o 
 -10   3   1        1.77        0.93      1.09 o 
  -9   3   1        2.56        1.74      1.36 o 
  -8   3   1       18.46       18.64      4.21 o 
  -7   3   1        3.55        3.38      1.37 o 
  -6   3   1        4.42        5.76      1.88 o 
  -5   3   1      396.66      423.80     15.87 o 
  -4   3   1       20.28       20.06      1.00 o 
  -3   3   1      808.07      824.85      6.61 o 
  -2   3   1      480.59      386.75      5.01 o 
  -1   3   1       79.36       75.74      0.90 o 
   0   3   1     2238.80     2003.70     15.63 o 
   1   3   1     1736.57     1547.05      8.85 o 
   2   3   1        7.22        9.00      0.48 o 
   3   3   1      752.66      683.93      6.38 o 
   4   3   1       65.30       45.84      1.18 o 
   5   3   1        9.96       10.08      0.76 o 
   6   3   1       24.46       27.45      1.06 o 
   7   3   1      224.73      243.40      4.29 o 
   8   3   1      232.53      240.93      7.19 o 
   9   3   1        2.36        0.03      1.13 o 
  10   3   1       47.42       51.32      5.02 o 
  11   3   1       66.81       78.52      4.36 o 
  -9   4   1        1.87        1.57      0.81 o 
  -8   4   1       13.18       13.18      3.16 o 
  -7   4   1       77.23       73.88      5.36 o 
  -6   4   1        3.73        5.25      1.74 o 
  -5   4   1       29.70       34.07      3.40 o 
  -4   4   1      163.52      144.61      3.18 o 
  -3   4   1      119.79      134.39      1.53 o 
  -2   4   1     2572.21     2806.04     18.82 o 
  -1   4   1      262.74      267.31      5.24 o 
   0   4   1        3.02        5.99      1.11 o 
   1   4   1      291.37      259.72      3.57 o 
   2   4   1      264.43      238.25      4.47 o 
   3   4   1     1110.51      960.13      6.65 o 
   4   4   1      523.02      455.22      9.28 o 
   5   4   1      414.54      409.11     20.92 o 
   6   4   1      285.27      309.75      4.69 o 
   7   4   1       73.23       67.91      1.39 o 
   8   4   1      170.83      175.50      4.23 o 
   9   4   1        0.86        2.04      1.28 o 
  10   4   1      161.02      183.83      5.38 o 
  11   4   1       15.76       14.18      5.73 o 
  12   4   1        4.83        5.58      5.38 o 
  -9   5   1        1.13        1.47      1.42 o 
  -8   5   1        0.00        1.27      0.88 o 
  -7   5   1        5.90        4.34      1.64 o 
  -6   5   1        3.20        2.73      1.61 o 
  -5   5   1        0.12        1.61      0.94 o 
  -4   5   1      186.16      192.36      4.52 o 
  -3   5   1      239.21      233.04      2.28 o 
  -2   5   1      522.67      595.97      5.64 o 
  -1   5   1     1573.01     1620.36     19.85 o 
   0   5   1      545.37      556.71      8.36 o 
   1   5   1       12.97       17.20      0.54 o 
   2   5   1      357.99      345.94      8.05 o 
   3   5   1       96.84       77.69      1.67 o 
   4   5   1      219.56      262.89      4.79 o 
   5   5   1       44.43       58.76      2.46 o 
   6   5   1      256.46      250.75      8.11 o 
   7   5   1       11.12        8.98      1.06 o 
   8   5   1        2.78        3.77      0.81 o 
   9   5   1       22.90       28.00      3.57 o 
  10   5   1       10.36        8.27      4.24 o 
  11   5   1       22.69       26.53      3.36 o 
  12   5   1        1.87        2.87      2.16 o 
  -8   6   1        0.62        1.64      0.93 o 
  -7   6   1        1.92        3.16      0.97 o 
  -6   6   1        9.80       10.13      3.08 o 
  -5   6   1      138.13      133.45      4.50 o 
  -4   6   1       27.73       29.49      1.77 o 
  -3   6   1       46.56       39.26      1.43 o 
  -2   6   1       14.75       15.64      0.65 o 
  -1   6   1     1320.50     1442.44     34.30 o 
   0   6   1     2372.35     2538.74     19.26 o 
   1   6   1        4.91        4.63      0.60 o 
   2   6   1       70.47       64.19      0.83 o 
   3   6   1     1415.38     1350.49      7.94 o 
   4   6   1       47.16       58.24      1.44 o 
   5   6   1       79.94       75.13      4.88 o 
   6   6   1       15.23       17.89      2.17 o 
   7   6   1        4.53        6.40      2.45 o 
   8   6   1       37.67       35.82      3.63 o 
   9   6   1      116.91      126.00      4.76 o 
  10   6   1        1.24        1.01      1.96 o 
  11   6   1        2.29        1.27      2.96 o 
  12   6   1        1.14        1.84      1.72 o 
  -8   7   1        2.07        5.13      4.14 o 
  -7   7   1        0.99        1.53      0.88 o 
  -6   7   1        1.96        1.79      1.24 o 
  -5   7   1      165.34      170.35      6.78 o 
  -4   7   1       47.34       48.31      2.88 o 
  -3   7   1       24.78       24.65      1.32 o 
  -2   7   1        2.33        2.92      0.70 o 
  -1   7   1        3.86        7.70      1.03 o 
   0   7   1       21.79       19.35      1.76 o 
   1   7   1       32.65       28.44      0.74 o 
   2   7   1       51.44       70.66      0.98 o 
   3   7   1       33.82       37.71      1.18 o 
   4   7   1       70.62       69.60      0.96 o 
   5   7   1      347.61      338.32      8.06 o 
   6   7   1       24.27       22.37      2.61 o 
   7   7   1       11.39       15.85      5.38 o 
   8   7   1      147.77      158.13      5.86 o 
   9   7   1       30.04       31.21      7.80 o 
  10   7   1        1.81        0.90      1.91 o 
  11   7   1        3.00        3.50      3.94 o 
  12   7   1        2.18        2.59      2.06 o 
  -7   8   1        0.85        3.20      4.23 o 
  -6   8   1        2.05        2.56      2.68 o 
  -5   8   1       16.01       17.44      3.56 o 
  -4   8   1       29.68       26.10      3.18 o 
  -3   8   1      155.86      164.73      4.14 o 
  -2   8   1        0.70        3.08      0.66 o 
  -1   8   1       70.16       66.98      1.33 o 
   0   8   1      102.77       99.46      3.24 o 
   1   8   1       41.75       40.82      0.70 o 
   2   8   1      107.95      110.95      2.83 o 
   3   8   1        0.10        2.50      0.60 o 
   4   8   1      263.62      278.82      3.51 o 
   5   8   1        2.75        2.60      1.90 o 
   6   8   1       11.37        6.73      2.26 o 
   7   8   1      160.82      149.38      6.48 o 
   8   8   1       56.19       57.20      9.05 o 
   9   8   1       14.62       17.19      3.91 o 
  10   8   1        0.91        3.08      2.37 o 
  11   8   1       32.19       38.85     13.21 o 
  -7   9   1        0.64        1.96      2.43 o 
  -6   9   1        0.35        2.09      2.13 o 
  -5   9   1       26.99       23.98      5.03 o 
  -4   9   1       60.00       69.01      3.56 o 
  -3   9   1       10.81       11.51      1.86 o 
  -2   9   1       31.77       30.94      2.29 o 
  -1   9   1       76.22       75.57      3.27 o 
   0   9   1       97.50      117.18      5.72 o 
   1   9   1      145.54      156.53      6.07 o 
   2   9   1       45.98       47.12      1.04 o 
   3   9   1       38.94       41.42      1.52 o 
   4   9   1        0.35        0.36      0.35 o 
   5   9   1        7.28        7.62      1.45 o 
   6   9   1       18.73       18.04      4.18 o 
   7   9   1       51.07       54.06      2.70 o 
   8   9   1       12.72        8.91      7.47 o 
   9   9   1       15.75       12.47      4.43 o 
  10   9   1        0.71        1.44      1.09 o 
  11   9   1       14.34       13.04      4.28 o 
  -6  10   1        2.49        1.66      2.86 o 
  -5  10   1       11.62       16.85      7.25 o 
  -4  10   1        4.16        1.44      1.10 o 
  -3  10   1       23.16       21.21      5.37 o 
  -2  10   1        0.50        1.47      1.16 o 
  -1  10   1       28.17       37.30      3.34 o 
   0  10   1       92.11       85.65      4.23 o 
   1  10   1        1.40       -0.01      1.46 o 
   2  10   1      194.98      203.95      4.67 o 
   3  10   1        4.83        6.49      4.69 o 
   4  10   1       39.96       36.92      1.10 o 
   5  10   1      209.85      220.12      5.09 o 
   6  10   1        3.92        4.58      2.22 o 
   7  10   1      101.55       92.13      3.66 o 
   8  10   1       25.20       18.57      6.29 o 
   9  10   1       13.77       11.21      2.29 o 
  10  10   1        2.53        6.83      2.07 o 
  11  10   1       17.48       14.69      3.76 o 
  -5  11   1        0.54        2.16      2.49 o 
  -4  11   1        5.65        7.47      5.03 o 
  -3  11   1       18.98       13.29      3.88 o 
  -2  11   1       38.70       47.73      6.92 o 
  -1  11   1        7.30       11.56      2.99 o 
   0  11   1        1.62        2.72      1.78 o 
   1  11   1      102.22      115.27      6.14 o 
   2  11   1      693.25      806.31     42.16 o 
   3  11   1      392.64      489.29     13.03 o 
   4  11   1      185.64      191.73      3.60 o 
   5  11   1       94.80       89.81      2.25 o 
   6  11   1        0.37        0.06      1.20 o 
   7  11   1       10.68        7.52      2.75 o 
   8  11   1        0.47        1.88      1.30 o 
   9  11   1        4.67        3.68      2.22 o 
  10  11   1        0.60        2.94      2.32 o 
  11  11   1       20.79       19.61      5.45 o 
  -4  12   1        2.88        1.30      2.45 o 
  -3  12   1       12.72        9.25      4.83 o 
  -2  12   1        6.54        8.27      2.01 o 
  -1  12   1        0.73        1.62      1.86 o 
   0  12   1        1.39        2.77      1.07 o 
   1  12   1       12.39       10.71      3.25 o 
   2  12   1       27.17       33.50      2.78 o 
   3  12   1      151.27      159.77      4.16 o 
   4  12   1      116.01      134.94      3.16 o 
   5  12   1        0.22        1.38      1.50 o 
   6  12   1        0.15        0.89      1.06 o 
   7  12   1       60.76       69.24      4.85 o 
   8  12   1        6.77        2.16      1.56 o 
   9  12   1        4.90        6.30      2.98 o 
  10  12   1        6.25        4.87      2.78 o 
  -3  13   1        2.32        3.57      4.39 o 
  -2  13   1        4.23        3.97      3.37 o 
  -1  13   1        2.81        0.97      1.37 o 
   0  13   1        4.76        2.41      1.47 o 
   1  13   1       13.52       10.75      2.74 o 
   2  13   1      234.12      276.85     15.90 o 
   3  13   1        0.87        3.18      1.90 o 
   4  13   1      126.36      114.05      6.82 o 
   5  13   1       12.07       10.71      6.01 o 
   6  13   1       24.49       14.69      4.54 o 
   7  13   1        1.56        2.05      1.58 o 
   8  13   1        8.86        7.46      2.96 o 
   9  13   1        1.61        1.95      1.62 o 
  -1  14   1        2.87       10.76      4.09 o 
   0  14   1        4.66        1.88      1.04 o 
   1  14   1        2.95        3.02      1.80 o 
   2  14   1        3.19        2.95      1.70 o 
   3  14   1        7.85       10.57      3.23 o 
   4  14   1       64.69       72.19      4.29 o 
   5  14   1       49.59       51.82      5.50 o 
   6  14   1       12.95        8.85      4.12 o 
   7  14   1        0.15        1.41      1.80 o 
   8  14   1        4.64        3.18      2.29 o 
   1  15   1        3.09        4.43      2.35 o 
   2  15   1        8.02        6.54      2.16 o 
   3  15   1        1.97        8.19      2.28 o 
   4  15   1        0.50       -0.01      2.65 o 
   5  15   1        6.02        6.03      3.40 o 
   6  15   1        7.03        7.02      5.44 o 
   7  15   1       11.81       15.87      6.89 o 
  -7 -14   2        6.37        7.60      3.90 o 
  -6 -14   2        2.27        4.81      2.17 o 
  -4 -14   2        0.00        2.17      1.77 o 
  -3 -14   2        0.03        1.16      1.19 o 
  -2 -14   2        7.33        5.22      3.51 o 
  -1 -14   2        1.64        2.54      2.62 o 
   0 -14   2       19.93       11.04      8.17 o 
  -8 -13   2        0.42        1.60      2.04 o 
  -7 -13   2       16.64       17.46      5.83 o 
  -6 -13   2        0.04        1.07      1.04 o 
  -5 -13   2       27.46       36.66      4.27 o 
  -4 -13   2        0.49        1.23      1.41 o 
  -3 -13   2        6.93        4.52      1.75 o 
  -2 -13   2        2.64        2.36      1.64 o 
  -1 -13   2       53.10       60.72      3.86 o 
   0 -13   2       15.72       12.96      6.69 o 
   1 -13   2        0.00        2.02      1.52 o 
   2 -13   2        1.33        3.83      3.10 o 
  -9 -12   2        4.66        5.14      2.83 o 
  -8 -12   2        2.42        2.06      1.61 o 
  -7 -12   2       16.62       15.36      4.78 o 
  -6 -12   2        2.26        2.35      1.47 o 
  -5 -12   2        2.81        2.24      0.97 o 
  -4 -12   2        0.00        0.44      0.98 o 
  -3 -12   2       17.16       14.18      2.66 o 
  -2 -12   2        2.72        4.72      1.20 o 
  -1 -12   2        2.36        2.26      1.85 o 
   0 -12   2        0.03        0.72      0.80 o 
   1 -12   2       21.03       19.63      3.96 o 
   2 -12   2        2.31        1.86      1.43 o 
   3 -12   2        4.18        5.31      2.79 o 
 -10 -11   2        8.06        4.49      3.27 o 
  -9 -11   2        5.58        4.87      3.11 o 
  -8 -11   2       46.49       44.52      3.53 o 
  -7 -11   2       17.72       19.49      6.87 o 
  -6 -11   2       36.59       36.23      5.83 o 
  -5 -11   2       32.36       23.13      3.20 o 
  -4 -11   2        0.69        1.24      0.78 o 
  -3 -11   2       43.91       42.04      2.41 o 
  -2 -11   2      428.03      503.69     23.44 o 
  -1 -11   2       54.05       42.23      2.83 o 
   0 -11   2       70.75       72.94      3.69 o 
   1 -11   2        6.57        8.11      2.59 o 
   2 -11   2        1.48        4.15      3.40 o 
   3 -11   2       13.22       13.36      6.17 o 
   4 -11   2        5.87        6.12      6.70 o 
 -10 -10   2        1.55        4.10      2.56 o 
  -9 -10   2       24.39       28.10      8.11 o 
  -8 -10   2        7.49        5.03      3.14 o 
  -7 -10   2       41.75       38.45      3.30 o 
  -6 -10   2       71.50       69.96      4.39 o 
  -5 -10   2       64.20       62.47      2.43 o 
  -4 -10   2       42.31       53.08      2.25 o 
  -3 -10   2       18.13       15.15      2.62 o 
  -2 -10   2      135.62      128.30      3.58 o 
  -1 -10   2      605.63      699.66     13.46 o 
   0 -10   2      344.74      392.14      6.03 o 
   1 -10   2      142.47      139.24      4.52 o 
   2 -10   2        3.78        6.43      1.73 o 
   3 -10   2       16.22       22.87     10.68 o 
   4 -10   2       22.50       32.47     11.17 o 
   5 -10   2        0.32        0.67      3.65 o 
 -11  -9   2        2.75        1.72      2.42 o 
 -10  -9   2       35.25       25.41      8.56 o 
  -9  -9   2       41.92       35.71      4.17 o 
  -8  -9   2       18.81       19.98      3.18 o 
  -7  -9   2       14.84       17.26      3.49 o 
  -6  -9   2        0.84        0.32      0.37 o 
  -5  -9   2       34.83       29.86      1.68 o 
  -4  -9   2       57.70       54.10      1.88 o 
  -3  -9   2       33.15       32.24      1.69 o 
  -2  -9   2       20.89       21.02      1.37 o 
  -1  -9   2        0.25        0.77      0.53 o 
   0  -9   2     1011.49     1138.68     22.06 o 
   1  -9   2        4.03        2.00      0.99 o 
   2  -9   2       66.52       61.16      2.37 o 
   3  -9   2       26.50       27.39      1.74 o 
   4  -9   2       13.63       13.27      4.53 o 
   5  -9   2        5.40        4.51      3.92 o 
   6  -9   2        5.96        7.89      4.44 o 
 -11  -8   2       10.95        7.13      3.41 o 
 -10  -8   2       11.89       12.14      4.91 o 
  -9  -8   2        3.93        5.14      2.28 o 
  -8  -8   2       35.98       32.17      6.40 o 
  -7  -8   2       12.82       14.85      3.90 o 
  -6  -8   2      152.01      142.09      4.00 o 
  -5  -8   2        7.18        7.05      1.15 o 
  -4  -8   2      120.76      115.20      1.73 o 
  -3  -8   2      113.39      128.61      2.81 o 
  -2  -8   2       15.09       12.00      1.09 o 
  -1  -8   2        2.29        0.95      0.37 o 
   0  -8   2       10.43        9.31      0.81 o 
   1  -8   2      329.23      310.75      3.56 o 
   2  -8   2      159.10      153.90      3.30 o 
   3  -8   2       22.20       19.90      3.25 o 
   4  -8   2       69.24       65.91      2.51 o 
   5  -8   2       24.60       29.04      2.33 o 
   6  -8   2        7.64        6.57      2.46 o 
   7  -8   2        5.49        2.71      2.29 o 
 -11  -7   2        1.30        4.52      2.01 o 
 -10  -7   2        6.01        6.65      2.45 o 
  -9  -7   2        0.10        2.62      1.87 o 
  -8  -7   2       75.53       82.27      3.69 o 
  -7  -7   2        0.45        2.25      1.88 o 
  -6  -7   2        1.00        1.30      0.93 o 
  -5  -7   2      226.50      230.11      4.38 o 
  -4  -7   2       51.64       50.00      1.31 o 
  -3  -7   2      348.25      380.18      8.15 o 
  -2  -7   2      225.73      217.90      2.55 o 
  -1  -7   2      317.63      332.20      4.25 o 
   0  -7   2       25.56       17.86      0.92 o 
   1  -7   2      206.87      222.34      3.36 o 
   2  -7   2      168.21      163.05      3.01 o 
   3  -7   2       28.03       18.99      0.87 o 
   4  -7   2      165.35      177.68      4.06 o 
   5  -7   2        6.11        2.18      1.21 o 
   6  -7   2        2.26        2.53      3.25 o 
   7  -7   2        0.27        1.60      1.73 o 
   8  -7   2        7.54        7.24      3.28 o 
 -11  -6   2        0.88        4.90      2.22 o 
 -10  -6   2       31.15       27.46      7.37 o 
  -9  -6   2       43.44       49.45      9.41 o 
  -8  -6   2        0.75        1.56      1.73 o 
  -7  -6   2        1.16        0.24      1.52 o 
  -6  -6   2       40.06       41.86      1.01 o 
  -5  -6   2        0.87       -0.01      0.56 o 
  -4  -6   2        3.82        6.63      1.14 o 
  -3  -6   2        4.22        5.86      0.94 o 
  -2  -6   2      187.55      198.18      3.56 o 
  -1  -6   2      364.96      403.23      4.11 o 
   0  -6   2      453.82      431.13      6.21 o 
   1  -6   2       95.79       83.72      1.26 o 
   2  -6   2        4.80        2.94      0.73 o 
   3  -6   2       59.99       50.51      1.77 o 
   4  -6   2       14.16       13.79      1.63 o 
   5  -6   2       10.17        6.83      1.63 o 
   6  -6   2        0.00        0.89      0.83 o 
   7  -6   2       11.14        8.49      3.53 o 
   8  -6   2        4.14        1.97      1.61 o 
 -11  -5   2        0.08        2.12      2.35 o 
 -10  -5   2        0.20        2.80      2.42 o 
  -9  -5   2       25.52       27.94      6.21 o 
  -8  -5   2       22.61       22.39      2.13 o 
  -7  -5   2        5.34        5.72      0.99 o 
  -6  -5   2      129.50      125.08      4.66 o 
  -5  -5   2      188.50      192.94      1.96 o 
  -4  -5   2      105.54      122.25      1.26 o 
  -3  -5   2       66.67       55.83      1.60 o 
  -2  -5   2     1034.11     1000.22      8.79 o 
  -1  -5   2      389.51      448.04     12.22 o 
   0  -5   2        8.43        6.29      0.85 o 
   1  -5   2      154.53      152.81      1.47 o 
   2  -5   2       78.14       84.52      1.05 o 
   3  -5   2      693.61      720.15     21.55 o 
   4  -5   2       29.21       25.53      1.29 o 
   5  -5   2        3.24        3.08      0.80 o 
   6  -5   2        2.41        1.65      0.84 o 
   7  -5   2        4.52        3.13      1.08 o 
   8  -5   2       28.37       24.41      7.75 o 
   9  -5   2       14.49        9.18      2.80 o 
 -11  -4   2        9.22       13.59      3.31 o 
 -10  -4   2       86.23       97.04      5.32 o 
  -9  -4   2       22.60       19.40      2.93 o 
  -8  -4   2        7.32       10.06      2.37 o 
  -7  -4   2       23.34       24.73      1.25 o 
  -6  -4   2      272.37      282.58      4.50 o 
  -5  -4   2       71.79       75.23      1.88 o 
  -4  -4   2        8.81        9.30      0.74 o 
  -3  -4   2      596.20      564.17      8.96 o 
  -2  -4   2     1599.40     1492.56      8.49 o 
  -1  -4   2      113.49      122.13      2.03 o 
   0  -4   2      268.10      295.37      3.41 o 
   1  -4   2      113.83      114.43      1.57 o 
   2  -4   2       17.46       21.19      0.59 o 
   3  -4   2      156.89      182.66      1.55 o 
   4  -4   2       99.78      111.95      3.02 o 
   5  -4   2        0.74        0.60      0.39 o 
   6  -4   2        4.87        6.45      1.93 o 
   7  -4   2       38.73       39.31      2.65 o 
   8  -4   2        5.33        6.64      1.44 o 
   9  -4   2       37.47       28.12      9.26 o 
 -11  -3   2        8.03        7.30      2.50 o 
 -10  -3   2        2.70        3.36      1.04 o 
  -9  -3   2        0.99        1.87      0.80 o 
  -8  -3   2       23.19       23.20      2.12 o 
  -7  -3   2       43.56       49.61      1.49 o 
  -6  -3   2       10.26        9.89      1.02 o 
  -5  -3   2     1258.69     1210.80     37.70 o 
  -4  -3   2       63.49       72.55      1.03 o 
  -3  -3   2      171.60      169.23      2.17 o 
  -2  -3   2       26.53       26.63      0.67 o 
   0  -3   2      155.98      147.87      2.33 o 
   1  -3   2       10.40       10.52      0.45 o 
   2  -3   2       82.30       65.68      0.82 o 
   3  -3   2      220.48      218.91      3.96 o 
   4  -3   2     1554.02     1644.43     22.34 o 
   5  -3   2        8.61       10.09      1.43 o 
   6  -3   2       23.58       27.14      1.65 o 
   7  -3   2       19.85       19.37      3.06 o 
   8  -3   2        0.02        0.18      1.06 o 
   9  -3   2       16.40       17.14      3.44 o 
  10  -3   2        4.34        3.68      2.69 o 
 -11  -2   2       16.39       11.50      4.67 o 
 -10  -2   2        0.04        2.17      2.03 o 
  -9  -2   2        4.47        3.87      1.83 o 
  -8  -2   2       21.41       16.18      3.25 o 
  -7  -2   2       37.83       30.97      1.99 o 
  -6  -2   2      452.63      452.25      6.56 o 
  -5  -2   2      518.13      486.20      5.72 o 
  -4  -2   2        5.89        5.38      1.26 o 
  -3  -2   2      187.27      210.30      2.16 o 
  -2  -2   2      406.96      370.93      5.65 o 
  -1  -2   2      487.42      400.76      5.85 o 
   0  -2   2      721.32      608.16      7.13 o 
   1  -2   2      726.29      543.60      9.74 o 
   2  -2   2       12.44       18.48      0.80 o 
   3  -2   2      227.04      184.28      4.44 o 
   4  -2   2        0.65        0.43      0.77 o 
   5  -2   2        8.34        6.62      1.11 o 
   6  -2   2        0.07        0.76      0.51 o 
   7  -2   2        0.51        1.50      0.82 o 
   8  -2   2        1.62        2.67      1.25 o 
   9  -2   2       18.80       15.63      4.09 o 
  10  -2   2        0.20        3.23      1.65 o 
 -11  -1   2        7.12        9.31      3.78 o 
 -10  -1   2        1.77        4.36      2.06 o 
  -9  -1   2        1.80        1.72      1.11 o 
  -8  -1   2       22.92       23.27      5.04 o 
  -7  -1   2        6.38        6.54      1.55 o 
  -6  -1   2        5.39        3.57      1.37 o 
  -5  -1   2       39.75       53.91      1.81 o 
  -4  -1   2      198.48      199.57      3.24 o 
  -3  -1   2      928.54      825.11      9.06 o 
  -2  -1   2     2269.22     2088.53     10.37 o 
  -1  -1   2     4987.40     5508.40     62.11 o 
   0  -1   2     1587.89     1526.51     13.01 o 
   1  -1   2      436.03      439.29      4.73 o 
   2  -1   2     2313.27     2041.78     22.44 o 
   3  -1   2        7.02        6.01      0.84 o 
   4  -1   2     2179.81     2258.06     47.84 o 
   5  -1   2      249.08      284.60      4.18 o 
   6  -1   2       40.03       39.69      1.46 o 
   7  -1   2        1.93        0.91      1.09 o 
   8  -1   2        2.49        4.59      1.46 o 
   9  -1   2        0.13        0.44      1.16 o 
  10  -1   2        3.54        3.05      0.87 o 
  11  -1   2        7.07        6.34      2.78 o 
 -11   0   2        0.02        0.38      1.06 o 
 -10   0   2        0.57        0.77      1.35 o 
  -9   0   2       27.64       17.89      3.92 o 
  -8   0   2       82.03       69.94      3.21 o 
  -7   0   2       21.45       21.58      4.32 o 
  -6   0   2        4.65        7.58      1.84 o 
  -5   0   2       64.96       54.44      1.64 o 
  -4   0   2      112.48      119.48      2.43 o 
  -3   0   2      290.68      266.67      4.90 o 
   0   0   2      823.79      754.32     10.35 o 
   2   0   2     2093.78     1914.52      9.18 o 
   3   0   2      237.07      222.32      3.84 o 
   4   0   2      480.82      433.67      7.34 o 
   5   0   2      492.45      503.85     13.09 o 
   6   0   2        1.45        5.21      1.53 o 
   7   0   2        5.91        7.35      1.33 o 
   8   0   2       12.40        9.83      2.37 o 
   9   0   2        3.50        3.61      0.90 o 
  10   0   2        2.47        2.50      0.99 o 
  11   0   2        2.92        1.65      1.34 o 
 -10   1   2       30.12       32.82      5.64 o 
  -9   1   2      116.38      127.74      5.86 o 
  -8   1   2       82.27       96.89      3.91 o 
  -7   1   2       75.49       77.74      2.80 o 
  -6   1   2       41.06       42.69      2.32 o 
  -5   1   2       36.54       40.43      1.61 o 
  -4   1   2      483.72      495.86      4.25 o 
  -3   1   2      844.04      811.26      6.49 o 
  -2   1   2      249.56      229.83      2.42 o 
   0   1   2     1624.38     1584.51      7.52 o 
   1   1   2     2438.47     2598.88     26.39 o 
   3   1   2      117.62      106.43      1.61 o 
   4   1   2      159.15      172.91      2.44 o 
   5   1   2       21.73       20.75      0.76 o 
   6   1   2       45.91       45.12      1.83 o 
   7   1   2       30.00       35.27      2.11 o 
   8   1   2        0.00        1.73      1.10 o 
   9   1   2        1.64        1.60      1.07 o 
  10   1   2       42.05       36.29      6.73 o 
  11   1   2        9.26        6.11      2.28 o 
 -10   2   2        1.64        3.43      1.93 o 
  -9   2   2       34.70       36.14      3.22 o 
  -8   2   2      378.65      437.27     12.88 o 
  -7   2   2       14.00       15.18      2.72 o 
  -6   2   2        2.51        3.10      1.22 o 
  -5   2   2       29.20       28.96      1.36 o 
  -4   2   2      195.23      213.92      5.00 o 
  -3   2   2        2.18        1.79      0.60 o 
  -2   2   2     1227.62     1074.74      7.69 o 
   0   2   2     1213.31     1223.69      6.31 o 
   1   2   2      808.71      716.03      5.54 o 
   3   2   2     3181.25     3291.97     25.09 o 
   4   2   2        0.15        0.65      0.45 o 
   5   2   2       86.84       96.80      2.16 o 
   6   2   2       43.03       46.96      1.75 o 
   7   2   2       11.08       10.18      2.04 o 
   8   2   2        7.17        6.36      1.70 o 
   9   2   2       72.74       77.64      4.00 o 
  10   2   2        8.04        8.63      2.35 o 
  11   2   2        0.71        0.86      1.15 o 
 -10   3   2        0.01        1.38      1.41 o 
  -9   3   2        3.76        3.04      1.87 o 
  -8   3   2      151.49      179.99      6.69 o 
  -7   3   2      138.48      144.36      4.75 o 
  -6   3   2       54.86       58.06      2.26 o 
  -5   3   2        0.29        0.93      0.87 o 
  -4   3   2      622.67      654.03     21.02 o 
  -3   3   2      121.25      123.53      2.15 o 
  -2   3   2      853.74      835.00     10.65 o 
  -1   3   2     5174.52     5835.85     51.03 o 
   0   3   2     1493.71     1635.28     12.65 o 
   1   3   2      278.15      203.13      2.07 o 
   2   3   2      339.96      256.79      3.74 o 
   4   3   2      833.65      797.86      9.70 o 
   5   3   2        9.48        5.48      1.08 o 
   6   3   2        3.67        4.86      1.04 o 
   7   3   2      171.33      164.77      2.58 o 
   8   3   2        0.23        0.38      1.06 o 
   9   3   2       65.56       64.70      4.83 o 
  10   3   2        1.27       -0.41      0.94 o 
  11   3   2        9.06        6.49      2.39 o 
  -9   4   2        4.08        1.68      1.04 o 
  -8   4   2       19.32       15.34      4.26 o 
  -7   4   2      175.68      195.31      4.90 o 
  -6   4   2      140.15      145.76      4.63 o 
  -5   4   2      128.16      131.47      3.63 o 
  -4   4   2        0.89        0.39      0.82 o 
  -3   4   2       71.94       69.35      1.10 o 
  -2   4   2      702.67      761.61     15.04 o 
  -1   4   2       10.24       10.16      0.74 o 
   0   4   2      190.32      179.78      2.41 o 
   1   4   2     1436.23     1299.88     10.00 o 
   2   4   2        0.09        0.73      0.60 o 
   3   4   2     1742.40     1794.93     17.77 o 
   4   4   2       38.21       31.05      0.84 o 
   5   4   2      499.33      528.36     14.56 o 
   6   4   2        1.99        3.78      0.84 o 
   7   4   2        1.65        1.30      0.69 o 
   8   4   2      149.30      150.24      3.62 o 
   9   4   2      301.34      338.02      7.77 o 
  10   4   2       26.87       22.04      1.88 o 
  11   4   2        2.33        4.05      1.84 o 
  12   4   2        5.21        3.18      2.58 o 
  -9   5   2        1.89        0.48      1.30 o 
  -8   5   2       21.68       17.81      5.17 o 
  -7   5   2       73.04       85.35      3.72 o 
  -6   5   2      143.64      178.60      5.73 o 
  -5   5   2       13.36       13.08      2.84 o 
  -4   5   2       28.58       28.33      1.83 o 
  -3   5   2       39.95       43.15      1.88 o 
  -2   5   2      155.82      204.83      2.63 o 
  -1   5   2     1978.38     2028.22     18.27 o 
   0   5   2       27.85       18.63      0.97 o 
   1   5   2      294.95      268.02      5.65 o 
   2   5   2       36.76       36.74      0.73 o 
   3   5   2       26.51       17.48      0.55 o 
   4   5   2      736.34      718.76     17.74 o 
   5   5   2      471.36      429.69     14.59 o 
   6   5   2       15.67       17.27      0.99 o 
   7   5   2        0.49        0.89      0.50 o 
   8   5   2        0.01        0.55      0.52 o 
   9   5   2       18.53       16.05      3.27 o 
  10   5   2        0.10        1.66      1.56 o 
  11   5   2       18.98       15.97      5.41 o 
  12   5   2        6.84        6.35      2.91 o 
  -8   6   2        1.15        1.66      0.86 o 
  -7   6   2        0.28        0.74      1.40 o 
  -6   6   2       41.97       47.80      2.62 o 
  -5   6   2       75.66       89.25      4.58 o 
  -4   6   2        0.42        0.86      0.58 o 
  -3   6   2        1.80        1.64      0.60 o 
  -2   6   2       14.90       10.59      0.85 o 
  -1   6   2       80.52      120.63      2.18 o 
   0   6   2      231.47      257.78      4.87 o 
   1   6   2      466.03      505.50      5.81 o 
   2   6   2       17.65       19.42      0.98 o 
   3   6   2      232.43      245.46      4.83 o 
   4   6   2       11.56        7.12      0.51 o 
   5   6   2       60.26       68.13      2.81 o 
   6   6   2      109.08      116.71      3.71 o 
   7   6   2        0.96        0.65      1.73 o 
   8   6   2        1.69        2.43      0.55 o 
   9   6   2       10.24       10.58      3.81 o 
  10   6   2        0.63        0.67      1.70 o 
  11   6   2        4.66        4.68      1.92 o 
  12   6   2        5.50        7.46      3.55 o 
  -8   7   2        1.74        2.15      2.05 o 
  -7   7   2        3.90        2.70      1.10 o 
  -6   7   2        0.00        1.91      0.65 o 
  -5   7   2        4.96        5.27      1.84 o 
  -4   7   2        2.48        1.32      0.97 o 
  -3   7   2       64.16       61.43      2.15 o 
  -2   7   2        1.17        0.90      0.35 o 
  -1   7   2      293.99      293.45      6.61 o 
   0   7   2      199.96      224.51      5.73 o 
   1   7   2       25.43       27.42      1.48 o 
   2   7   2       33.38       39.81      0.92 o 
   3   7   2      166.47      201.35      2.43 o 
   4   7   2     1529.10     1468.34     15.30 o 
   5   7   2      112.18      119.08      3.38 o 
   6   7   2      308.18      356.35     13.62 o 
   7   7   2       50.55       48.66      2.89 o 
   8   7   2        7.49        4.05      1.46 o 
   9   7   2       38.11       36.66      6.73 o 
  10   7   2        4.33        5.34      2.83 o 
  11   7   2        1.39        2.31      1.63 o 
  12   7   2        1.24        1.22      1.27 o 
  -7   8   2        2.86        4.04      1.75 o 
  -6   8   2       15.61       21.85      4.59 o 
  -5   8   2       83.54       83.03      4.26 o 
  -4   8   2      115.87      110.69      7.67 o 
  -3   8   2        0.11        0.50      0.55 o 
  -2   8   2       41.80       28.78      2.48 o 
  -1   8   2      203.62      232.11      8.50 o 
   0   8   2       23.33       33.58      2.29 o 
   1   8   2       16.43       19.39      4.90 o 
   2   8   2       19.88       19.00      1.17 o 
   3   8   2      103.32       95.68      1.50 o 
   4   8   2        5.34        7.85      1.16 o 
   5   8   2      117.39      124.58      4.32 o 
   6   8   2      194.50      221.34      4.89 o 
   7   8   2       56.22       57.92      3.91 o 
   8   8   2      193.89      192.38      6.41 o 
   9   8   2        3.38        1.95      1.34 o 
  10   8   2        4.25        4.17      3.12 o 
  11   8   2       17.94       24.72      8.27 o 
  -7   9   2       10.28        8.61      5.34 o 
  -6   9   2        0.26       -0.47      1.32 o 
  -5   9   2       15.03       16.43      3.91 o 
  -4   9   2      167.42      143.05      4.76 o 
  -3   9   2        9.14        3.60      1.22 o 
  -2   9   2        1.50        1.23      2.02 o 
  -1   9   2        1.26        1.93      1.18 o 
   0   9   2       24.67       16.08      3.85 o 
   1   9   2       16.92       19.64      3.62 o 
   2   9   2       80.83       80.79      2.48 o 
   3   9   2       17.84       20.77      1.13 o 
   4   9   2      117.56      135.91      1.68 o 
   5   9   2      112.03      116.86      2.70 o 
   6   9   2      129.67      156.92      7.72 o 
   7   9   2       45.87       42.19      2.82 o 
   8   9   2        3.70       -0.62      1.80 o 
   9   9   2       13.04       13.78      3.72 o 
  10   9   2        1.67        0.84      1.22 o 
  11   9   2        1.13        2.01      1.32 o 
  -6  10   2        1.00        2.54      3.81 o 
  -5  10   2       13.47        9.63      4.02 o 
  -4  10   2        0.01        2.04      1.25 o 
  -3  10   2       89.97       80.72      4.07 o 
  -2  10   2        7.35        6.07      1.67 o 
  -1  10   2       54.16       60.51      6.64 o 
   0  10   2        8.29       11.40      2.83 o 
   1  10   2       11.21       13.11      2.76 o 
   2  10   2       10.34       13.18      2.68 o 
   3  10   2        5.93        6.90      1.13 o 
   4  10   2       83.39       74.24      1.39 o 
   5  10   2      341.34      346.89      7.32 o 
   6  10   2       13.39       10.25      2.10 o 
   7  10   2        2.33        0.95      1.53 o 
   8  10   2       14.54       10.40      3.78 o 
   9  10   2       12.48        8.97      3.90 o 
  10  10   2        2.69        2.24      1.53 o 
  11  10   2        6.89        6.27      2.76 o 
  -5  11   2        3.04        1.83      2.92 o 
  -4  11   2        0.04       -0.06      1.16 o 
  -3  11   2        7.78        3.13      1.58 o 
  -2  11   2       28.69       20.04      4.17 o 
  -1  11   2       28.65       35.47      3.98 o 
   0  11   2        0.12        2.49      1.62 o 
   1  11   2       87.68       96.76      4.72 o 
   2  11   2       93.55       95.92      5.03 o 
   3  11   2        6.20        7.41      2.23 o 
   4  11   2      139.64      150.57      3.42 o 
   5  11   2       84.00       77.05      2.76 o 
   6  11   2       56.68       63.59      4.99 o 
   7  11   2       54.68       51.17      3.91 o 
   8  11   2       69.26       62.33      4.55 o 
   9  11   2        4.77        2.30      1.47 o 
  10  11   2        0.15        3.49      1.74 o 
  11  11   2        5.01        4.05      2.74 o 
  -4  12   2        0.23        1.18      1.66 o 
  -3  12   2        0.00        1.52      1.68 o 
  -2  12   2        6.77        8.11      4.03 o 
  -1  12   2       16.33       10.58      2.24 o 
   0  12   2       21.60       16.65      4.72 o 
   1  12   2        9.17        6.87      3.78 o 
   2  12   2       87.59       83.34      5.01 o 
   3  12   2      158.42      174.42      6.03 o 
   4  12   2        6.59        4.26      1.09 o 
   5  12   2      177.00      206.80      7.00 o 
   6  12   2       19.76       14.14      3.88 o 
   7  12   2        0.16        1.86      1.20 o 
   8  12   2        0.22       -0.14      1.56 o 
   9  12   2        0.16        0.46      1.67 o 
  10  12   2       14.62       11.52      5.23 o 
  -3  13   2        0.29        3.45      2.45 o 
  -2  13   2        7.32        6.45      2.54 o 
  -1  13   2        2.65        6.56      3.57 o 
   0  13   2        0.82        1.77      1.45 o 
   1  13   2       25.41       34.06      3.80 o 
   2  13   2       36.91       39.07      4.78 o 
   3  13   2       24.17       23.80      6.58 o 
   4  13   2      103.48      110.03      3.66 o 
   5  13   2        1.94        2.40      3.37 o 
   6  13   2       19.53       18.74      5.13 o 
   7  13   2       23.98       18.92      7.12 o 
   8  13   2        0.42        3.16      1.47 o 
   9  13   2        0.44        0.24      1.38 o 
  10  13   2        1.69        0.81      1.74 o 
  -1  14   2        0.00        0.40      1.55 o 
   0  14   2       25.58       16.45      6.58 o 
   1  14   2        8.47        8.75      3.53 o 
   2  14   2       28.85       27.85      4.81 o 
   3  14   2        1.80        0.42      1.21 o 
   4  14   2       22.55       20.05      6.53 o 
   5  14   2       18.34       20.60      5.70 o 
   6  14   2        0.46       -0.52      2.58 o 
   7  14   2        0.48        2.60      2.23 o 
   8  14   2        2.14       -0.99      3.27 o 
   9  14   2        1.21        2.45      1.31 o 
   0  15   2       34.65       60.66      5.26 o 
   1  15   2        1.47        3.84      2.11 o 
   2  15   2        4.73        5.18      7.05 o 
   3  15   2        0.13        1.66      1.41 o 
   4  15   2       54.84       63.02      6.25 o 
   5  15   2        2.84       -0.10      2.88 o 
   6  15   2        1.08        2.42      1.81 o 
   7  15   2        0.76        1.56      0.97 o 
   4  16   2        1.48        1.52      1.64 o 
  -6 -14   3        2.63        3.33      2.03 o 
  -5 -14   3       14.13       11.39      6.99 o 
  -4 -14   3        8.50        9.49      3.16 o 
  -2 -14   3       13.26       14.22      9.35 o 
  -1 -14   3        0.08        2.22      2.01 o 
  -8 -13   3       42.42       50.65      9.42 o 
  -7 -13   3        4.93        4.17      1.72 o 
  -6 -13   3        8.07        3.56      1.70 o 
  -5 -13   3        1.74        1.49      1.93 o 
  -4 -13   3       24.98       23.67      5.45 o 
  -3 -13   3        0.01        0.84      0.69 o 
  -2 -13   3        0.09        1.15      1.24 o 
  -1 -13   3        0.00        1.78      1.82 o 
   0 -13   3        1.53        2.61      2.06 o 
   1 -13   3       13.22       18.23      4.41 o 
  -9 -12   3        0.07        2.78      1.76 o 
  -8 -12   3       29.82       17.90      8.93 o 
  -7 -12   3        0.03        0.46      1.15 o 
  -6 -12   3        1.51        0.91      0.87 o 
  -5 -12   3       38.03       40.09      9.30 o 
  -4 -12   3        5.13        3.66      1.15 o 
  -3 -12   3       16.21       15.97      4.21 o 
  -2 -12   3       50.25       58.39      7.61 o 
  -1 -12   3       10.89        7.76      1.98 o 
   0 -12   3        4.51        3.48      2.49 o 
   1 -12   3        0.04        2.22      1.35 o 
   2 -12   3        3.19        7.66      5.11 o 
   3 -12   3       19.63       20.11     10.95 o 
  -9 -11   3        2.73        2.95      1.58 o 
  -8 -11   3       27.44       24.02      8.00 o 
  -7 -11   3       21.31       18.31      5.61 o 
  -6 -11   3       29.93       27.89      3.75 o 
  -5 -11   3       23.29       25.34      3.40 o 
  -4 -11   3      248.74      242.37     12.83 o 
  -3 -11   3       91.72       90.74      3.97 o 
  -2 -11   3       37.03       34.88      2.19 o 
  -1 -11   3        0.03        1.45      0.68 o 
   0 -11   3        0.71       -0.77      0.95 o 
   1 -11   3        6.55        4.01      4.18 o 
   2 -11   3        0.15        1.57      2.27 o 
   3 -11   3       14.20       19.62      7.65 o 
   4 -11   3       26.12       36.36      5.47 o 
 -10 -10   3       13.86       14.67      4.39 o 
  -9 -10   3       71.42       77.48      5.20 o 
  -8 -10   3       66.72       65.64      4.39 o 
  -7 -10   3       12.44       16.47      4.33 o 
  -6 -10   3       23.53       28.04      5.28 o 
  -5 -10   3       44.30       44.15      2.61 o 
  -4 -10   3        0.97        0.67      0.86 o 
  -3 -10   3       24.37       24.92      2.13 o 
  -2 -10   3       36.64       36.01      2.17 o 
  -1 -10   3       14.20       14.81      2.47 o 
   0 -10   3       48.60       49.26      1.91 o 
   1 -10   3      158.19      167.30      3.80 o 
   2 -10   3       24.71       22.14      2.79 o 
   3 -10   3       29.22       35.53     12.40 o 
   4 -10   3        2.68        5.68      3.05 o 
   5 -10   3       10.36        8.37      3.85 o 
 -10  -9   3        9.16        7.20      3.38 o 
  -9  -9   3       11.57        9.31      2.79 o 
  -8  -9   3        3.05        4.23      3.08 o 
  -7  -9   3        4.68        3.01      1.52 o 
  -6  -9   3       31.33       31.35      1.61 o 
  -5  -9   3      126.38      131.49      8.03 o 
  -4  -9   3       24.62       21.02      1.81 o 
  -3  -9   3       32.06       33.33      3.70 o 
  -2  -9   3        0.29        1.59      0.78 o 
  -1  -9   3        8.57        7.96      1.84 o 
   0  -9   3        1.82        4.55      1.56 o 
   1  -9   3      125.23      130.35      3.71 o 
   2  -9   3       10.81        8.62      2.92 o 
   3  -9   3        0.73        1.06      1.18 o 
   4  -9   3        0.16        0.89      1.17 o 
   5  -9   3       14.04       13.63      6.99 o 
   6  -9   3        6.09       16.45      8.79 o 
 -11  -8   3        3.96        4.34      1.77 o 
 -10  -8   3       32.90       38.64      5.51 o 
  -9  -8   3        1.66        2.54      2.26 o 
  -8  -8   3       66.28       84.32      6.22 o 
  -7  -8   3      110.87      125.52      5.30 o 
  -6  -8   3       36.57       35.47      4.28 o 
  -5  -8   3       62.51       58.20      3.62 o 
  -4  -8   3      184.09      183.98      3.77 o 
  -3  -8   3      127.13      127.40      3.06 o 
  -2  -8   3      114.88      121.34      3.05 o 
  -1  -8   3        1.45        1.47      0.50 o 
   0  -8   3       42.83       44.11      1.65 o 
   1  -8   3        0.01        0.98      1.05 o 
   2  -8   3       66.34       64.96      2.89 o 
   3  -8   3        0.03        0.21      0.73 o 
   4  -8   3        8.98       10.02      3.04 o 
   5  -8   3        2.43        5.18      2.00 o 
   6  -8   3        8.28       15.80      3.83 o 
   7  -8   3        1.66        3.72      4.16 o 
 -11  -7   3        0.10        1.55      2.14 o 
 -10  -7   3      103.52      109.87      5.47 o 
  -9  -7   3       25.27       20.10      6.29 o 
  -8  -7   3       50.00       64.73      5.21 o 
  -7  -7   3       47.82       37.77      2.67 o 
  -6  -7   3       65.32       65.13      4.21 o 
  -5  -7   3        6.06        4.50      0.62 o 
  -4  -7   3       18.80       19.16      1.80 o 
  -3  -7   3       89.47       92.57      2.25 o 
  -2  -7   3       75.57       71.88      3.02 o 
  -1  -7   3       22.47       18.14      1.16 o 
   0  -7   3       44.88       50.64      2.14 o 
   1  -7   3       15.55       12.66      0.93 o 
   2  -7   3      697.51      731.85      9.19 o 
   3  -7   3      139.09      140.76      3.18 o 
   4  -7   3       28.24       24.78      1.86 o 
   5  -7   3        1.40        1.98      1.52 o 
   6  -7   3       46.22       49.70      6.78 o 
   7  -7   3       38.03       23.61      8.34 o 
 -11  -6   3       27.08       21.26      6.68 o 
 -10  -6   3       22.29       20.06      4.93 o 
  -9  -6   3      109.84      131.25      8.42 o 
  -8  -6   3      152.33      146.03      3.01 o 
  -7  -6   3      112.32      116.79      8.77 o 
  -6  -6   3      110.25      109.93      1.86 o 
  -5  -6   3        9.35       11.73      1.12 o 
  -4  -6   3      130.09      123.67      1.78 o 
  -3  -6   3      644.58      719.41     17.47 o 
  -2  -6   3      216.65      240.17      3.56 o 
  -1  -6   3       80.79       88.88      1.76 o 
   0  -6   3      253.93      286.71      3.66 o 
   1  -6   3      105.06      105.85      3.16 o 
   2  -6   3        2.58        2.48      0.66 o 
   3  -6   3      175.94      185.14      4.21 o 
   4  -6   3       49.49       40.86      1.69 o 
   5  -6   3       17.16       17.61      1.39 o 
   6  -6   3        8.92        9.16      3.59 o 
   7  -6   3        0.01        0.32      2.11 o 
   8  -6   3       19.04       10.25      6.90 o 
 -11  -5   3       10.42        5.76      4.38 o 
 -10  -5   3       39.36       36.98      5.96 o 
  -9  -5   3        2.46        0.73      2.37 o 
  -8  -5   3      237.50      265.16      4.69 o 
  -7  -5   3       51.44       58.22      1.85 o 
  -6  -5   3        7.85       11.21      1.29 o 
  -5  -5   3       61.53       48.64      2.51 o 
  -4  -5   3      146.84      157.79      2.65 o 
  -3  -5   3      297.68      314.87      3.95 o 
  -2  -5   3     1015.03     1202.57      9.90 o 
  -1  -5   3       56.17       52.02      0.90 o 
   0  -5   3       37.31       37.89      0.92 o 
   1  -5   3      200.19      166.79      2.77 o 
   2  -5   3      162.86      153.02      1.81 o 
   3  -5   3       39.23       39.36      0.95 o 
   4  -5   3       10.12        9.45      0.87 o 
   5  -5   3        0.03        0.34      0.60 o 
   6  -5   3        0.06        0.48      0.42 o 
   7  -5   3        0.06        2.07      1.42 o 
   8  -5   3       31.23       33.05      4.52 o 
   9  -5   3        0.88        1.46      1.59 o 
 -11  -4   3        2.14        3.56      1.86 o 
 -10  -4   3        6.12        3.93      2.74 o 
  -9  -4   3       19.88       19.18      2.26 o 
  -8  -4   3        3.50        2.29      1.10 o 
  -7  -4   3        0.13        0.59      0.65 o 
  -6  -4   3       68.40       65.20      2.20 o 
  -5  -4   3        2.83        5.92      1.16 o 
  -4  -4   3       91.19       85.47      1.52 o 
  -3  -4   3        0.34        0.30      0.43 o 
  -2  -4   3        5.16        5.09      0.69 o 
  -1  -4   3     1237.95     1273.73     13.46 o 
   0  -4   3        1.03        0.70      0.34 o 
   1  -4   3      267.83      239.12      5.01 o 
   2  -4   3      355.06      380.03     11.38 o 
   3  -4   3      167.34      166.04      4.94 o 
   4  -4   3      233.00      248.51      5.48 o 
   5  -4   3        0.42        1.06      0.77 o 
   6  -4   3       37.36       35.79      3.08 o 
   7  -4   3        1.58        1.83      1.14 o 
   8  -4   3        8.21        9.68      3.25 o 
   9  -4   3       24.17       19.81      6.08 o 
 -11  -3   3        0.02        3.00      1.59 o 
 -10  -3   3       19.84       18.65      6.94 o 
  -9  -3   3       12.42        8.54      1.57 o 
  -8  -3   3       13.02       11.72      2.84 o 
  -7  -3   3       56.43       61.53      1.62 o 
  -6  -3   3      163.56      171.09      2.67 o 
  -5  -3   3      928.30      978.65     11.46 o 
  -4  -3   3      276.85      300.26      5.88 o 
  -3  -3   3       48.72       62.56      1.08 o 
  -2  -3   3       63.70       85.21      1.08 o 
  -1  -3   3      483.45      482.68      8.51 o 
   0  -3   3     1062.93      961.66     10.13 o 
   1  -3   3        5.03        7.26      0.37 o 
   2  -3   3      369.16      292.70      5.70 o 
   3  -3   3       15.49       17.62      3.52 o 
   4  -3   3        0.11        0.25      0.80 o 
   5  -3   3       41.96       49.17      1.55 o 
   6  -3   3        2.02        2.34      0.55 o 
   7  -3   3        1.69        2.11      1.09 o 
   8  -3   3       40.25       43.22      3.51 o 
   9  -3   3       16.90       12.05      4.95 o 
  10  -3   3       20.14       16.52      7.06 o 
 -11  -2   3        3.58        3.51      2.01 o 
 -10  -2   3       14.77       16.33      3.71 o 
  -9  -2   3        2.94        2.55      1.72 o 
  -8  -2   3        1.94        1.18      1.38 o 
  -7  -2   3       83.49       86.72      3.27 o 
  -6  -2   3        8.87       13.44      2.13 o 
  -5  -2   3      320.72      348.01      7.48 o 
  -4  -2   3      123.04      114.61      2.95 o 
  -3  -2   3      314.68      334.98      3.98 o 
  -2  -2   3      224.31      182.06      1.99 o 
  -1  -2   3      119.01      130.59      2.31 o 
   0  -2   3        0.54        0.19      0.28 o 
   1  -2   3      185.14      184.33      3.47 o 
   2  -2   3       39.04       27.31      0.88 o 
   3  -2   3      129.33      120.94      2.19 o 
   4  -2   3      229.92      262.71      3.66 o 
   5  -2   3       20.69       17.20      1.59 o 
   6  -2   3        0.00        0.51      0.46 o 
   7  -2   3        0.07        1.60      0.68 o 
   8  -2   3       14.04       14.18      3.34 o 
   9  -2   3        0.14        0.91      0.75 o 
  10  -2   3        4.71        4.54      2.08 o 
 -11  -1   3        1.38        2.36      1.33 o 
 -10  -1   3        0.39        2.17      1.33 o 
  -9  -1   3       10.62        8.16      2.94 o 
  -8  -1   3       32.70       30.42      2.41 o 
  -7  -1   3       58.53       63.07      3.77 o 
  -6  -1   3        0.24        0.91      1.13 o 
  -5  -1   3       16.06       15.37      1.25 o 
  -4  -1   3      465.66      566.05     13.57 o 
  -3  -1   3       13.12       21.63      0.96 o 
  -2  -1   3     3230.10     3165.11     30.13 o 
   0  -1   3       29.31       27.88      0.55 o 
   1  -1   3        3.79        2.34      0.76 o 
   2  -1   3        2.18        0.80      0.43 o 
   3  -1   3       61.21       56.37      0.77 o 
   4  -1   3       29.38       30.57      0.99 o 
   5  -1   3        7.54        7.40      1.28 o 
   6  -1   3      538.94      564.73      8.93 o 
   7  -1   3       22.59       28.92      1.79 o 
   8  -1   3       47.82       47.26      2.65 o 
   9  -1   3       15.89       13.32      3.39 o 
  10  -1   3       16.47       18.48      3.68 o 
 -11   0   3        2.91        1.89      1.43 o 
 -10   0   3        2.65        3.96      1.62 o 
  -9   0   3        2.24        1.88      1.16 o 
  -8   0   3        0.36        0.75      1.14 o 
  -7   0   3       70.17       66.10      2.94 o 
  -6   0   3      341.74      336.59      7.77 o 
  -5   0   3      240.77      260.19      3.94 o 
  -4   0   3     1302.16     1370.01     36.54 o 
  -3   0   3     1495.76     1356.49     13.78 o 
  -2   0   3     1777.12     1589.65     13.69 o 
   0   0   3     1070.23      984.93      9.14 o 
   2   0   3        0.12        0.92      0.44 o 
   3   0   3        1.04        1.00      0.38 o 
   4   0   3      212.48      249.04      3.60 o 
   5   0   3       49.03       57.01      1.49 o 
   6   0   3      109.88      118.89      2.27 o 
   7   0   3       29.71       23.05      1.57 o 
   8   0   3        0.18       -0.35      1.23 o 
   9   0   3        0.00        6.18      7.92 o 
  10   0   3        4.15        3.89      1.32 o 
  11   0   3       38.43       50.08      4.37 o 
 -10   1   3        1.65        1.51      1.34 o 
  -9   1   3       17.47       15.71      3.38 o 
  -8   1   3       17.20       16.21      3.59 o 
  -7   1   3      471.45      488.91     10.20 o 
  -6   1   3       19.63       21.67      3.98 o 
  -5   1   3        1.14        2.65      0.90 o 
  -4   1   3        9.87        2.67      1.23 o 
  -3   1   3     2378.13     2384.38     20.19 o 
  -2   1   3      401.66      321.58      3.84 o 
   0   1   3      745.57      614.43     10.26 o 
   1   1   3        1.62        0.47      0.34 o 
   3   1   3      298.29      332.08      4.22 o 
   4   1   3      613.76      600.11      7.04 o 
   5   1   3       58.19       70.46      1.63 o 
   6   1   3       26.37       32.34      1.44 o 
   7   1   3      196.68      218.15      5.83 o 
   8   1   3       46.13       57.20      3.14 o 
   9   1   3       96.49      102.66      3.62 o 
  10   1   3       22.25       31.86      3.30 o 
  11   1   3        0.69        1.37      1.37 o 
 -10   2   3       20.79       24.92      4.10 o 
  -9   2   3       12.19        8.64      2.06 o 
  -8   2   3      190.23      202.18      7.01 o 
  -7   2   3      194.57      212.24      7.27 o 
  -6   2   3       28.39       35.38      2.22 o 
  -5   2   3       88.45       90.28      3.24 o 
  -4   2   3       76.62       72.86      2.40 o 
  -3   2   3       38.57       39.43      0.95 o 
  -2   2   3      111.05       97.41      1.43 o 
  -1   2   3       11.60       11.75      1.61 o 
   0   2   3      322.59      245.42      3.06 o 
   1   2   3     4189.38     4581.69     28.05 o 
   3   2   3      787.20      726.02      8.79 o 
   4   2   3       11.31        8.05      0.77 o 
   5   2   3       10.95       10.05      0.79 o 
   6   2   3       94.66       99.77      2.14 o 
   7   2   3       85.84       86.34      2.76 o 
   8   2   3       55.97       54.37      2.29 o 
   9   2   3        2.16        2.61      1.24 o 
  10   2   3       20.75       30.88      4.13 o 
  11   2   3       45.81       50.08      3.45 o 
 -10   3   3        7.11        4.03      2.12 o 
  -9   3   3        2.07        1.62      1.11 o 
  -8   3   3       19.49       14.12      2.57 o 
  -7   3   3      345.26      427.37     18.83 o 
  -6   3   3       19.52       24.45      5.23 o 
  -5   3   3        8.08        8.53      1.99 o 
  -4   3   3      110.92      104.45      2.54 o 
  -3   3   3      164.56      166.93      2.62 o 
  -2   3   3     3410.44     3374.60     16.19 o 
  -1   3   3     2038.15     1986.74     11.73 o 
   0   3   3       56.58       51.75      1.19 o 
   1   3   3        6.51        6.76      0.52 o 
   2   3   3      157.45      156.63      2.40 o 
   3   3   3     4672.68     5187.43     29.80 o 
   4   3   3       82.08       65.53      0.93 o 
   5   3   3      148.81      119.81      1.53 o 
   6   3   3      139.11      158.35      2.95 o 
   7   3   3       31.83       30.00      2.04 o 
   8   3   3        0.00        0.15      0.72 o 
   9   3   3      437.64      467.20      8.72 o 
  10   3   3       33.78       31.40      5.38 o 
  11   3   3        0.86        2.50      1.30 o 
  -9   4   3        2.10        3.03      1.56 o 
  -8   4   3       43.58       47.92      2.92 o 
  -7   4   3       47.56       41.17      4.41 o 
  -6   4   3        6.51        5.80      2.18 o 
  -5   4   3      105.24       95.64      3.14 o 
  -4   4   3        0.00        2.52      1.05 o 
  -3   4   3      270.85      278.20      3.95 o 
  -2   4   3      158.62      130.77      2.13 o 
  -1   4   3     2012.39     2082.07     16.24 o 
   0   4   3       30.54       23.14      0.58 o 
   1   4   3       66.20       69.57      0.99 o 
   2   4   3     1618.85     1445.22     15.43 o 
   3   4   3     1262.81     1215.83     10.23 o 
   4   4   3     3731.23     4341.90     29.96 o 
   5   4   3      880.71      771.70     10.23 o 
   6   4   3        2.47        1.48      0.74 o 
   7   4   3       79.85       78.82      1.98 o 
   8   4   3       85.20      100.84      2.33 o 
   9   4   3       91.91       87.68      4.72 o 
  10   4   3       38.59       52.23      2.80 o 
  11   4   3        3.28        3.49      1.55 o 
  12   4   3       10.94       10.99      4.66 o 
  -9   5   3        0.00        2.48      0.94 o 
  -8   5   3        5.09        6.45      2.62 o 
  -7   5   3       15.85       14.46      3.12 o 
  -6   5   3       24.05       24.78      4.61 o 
  -5   5   3       47.46       51.42      2.68 o 
  -4   5   3       40.78       43.02      1.78 o 
  -3   5   3        0.02        0.49      0.68 o 
  -2   5   3        0.66        0.71      0.45 o 
  -1   5   3     1177.56     1215.56     14.36 o 
   0   5   3        0.55        1.07      0.29 o 
   1   5   3      262.97      252.61      4.56 o 
   2   5   3      615.17      585.02      5.08 o 
   3   5   3       17.91       15.13      0.82 o 
   4   5   3      169.97      157.61      2.51 o 
   5   5   3      161.57      125.21      1.99 o 
   6   5   3       73.63       66.43      1.50 o 
   7   5   3      223.44      231.00      3.60 o 
   8   5   3       16.95       12.58      1.51 o 
   9   5   3      318.33      352.73      6.03 o 
  10   5   3        2.43        3.52      1.99 o 
  11   5   3        0.90        1.66      1.38 o 
  12   5   3        5.10        3.96      2.33 o 
  -8   6   3        2.30        0.94      1.19 o 
  -7   6   3       24.27       25.45      3.49 o 
  -6   6   3       35.75       34.08      2.89 o 
  -5   6   3      148.23      146.89      4.80 o 
  -4   6   3       29.04       28.43      1.67 o 
  -3   6   3      147.12      159.56      5.28 o 
  -2   6   3        8.10        7.95      1.10 o 
  -1   6   3      236.70      227.88     15.15 o 
   0   6   3      286.44      351.62      7.13 o 
   1   6   3        1.80        3.88      0.72 o 
   2   6   3      196.94      186.57      2.63 o 
   3   6   3        0.12        3.84      1.36 o 
   4   6   3      151.79      180.62      1.93 o 
   5   6   3       18.35       17.45      0.93 o 
   6   6   3       63.91       53.92      3.26 o 
   7   6   3        6.56        8.07      1.28 o 
   8   6   3      138.30      118.11      3.13 o 
   9   6   3       37.85       39.26      3.96 o 
  10   6   3       24.23       26.05      6.64 o 
  11   6   3        0.01       -1.91      2.07 o 
  12   6   3        9.91        5.68      2.68 o 
  -8   7   3        9.83        7.09      3.08 o 
  -7   7   3        6.31       12.99      5.58 o 
  -6   7   3        9.26        7.76      2.09 o 
  -5   7   3       90.92      104.85      7.42 o 
  -4   7   3        4.55        5.74      1.31 o 
  -3   7   3        7.97        6.49      1.49 o 
  -2   7   3        1.72        1.69      0.46 o 
  -1   7   3      365.91      409.33      8.61 o 
   0   7   3       80.42       93.88      2.53 o 
   1   7   3      867.57      977.75     19.81 o 
   2   7   3       75.42       58.43      1.31 o 
   3   7   3       13.35       14.89      0.75 o 
   4   7   3      156.89      151.65      1.70 o 
   5   7   3       34.11       33.96      7.21 o 
   6   7   3       50.20       51.54      3.09 o 
   7   7   3        3.27        3.54      1.89 o 
   8   7   3       79.83       81.30      3.68 o 
   9   7   3       26.49       23.41      6.65 o 
  10   7   3       15.47       12.53      3.94 o 
  11   7   3       16.87       20.52      5.19 o 
  12   7   3        4.63        3.79      2.45 o 
  -7   8   3        1.33        3.84      1.98 o 
  -6   8   3        9.46        7.24      2.81 o 
  -5   8   3       38.88       42.13      2.82 o 
  -4   8   3       13.03        9.60      2.00 o 
  -3   8   3        1.77        1.03      0.63 o 
  -2   8   3       80.99       70.73      4.37 o 
  -1   8   3        7.72       10.10      2.86 o 
   0   8   3       17.09       18.89      4.44 o 
   1   8   3      244.67      289.51      6.78 o 
   2   8   3     1980.12     2033.56     44.52 o 
   3   8   3      172.95      179.82      1.79 o 
   4   8   3      340.06      358.81      4.49 o 
   5   8   3      269.86      251.47      4.70 o 
   6   8   3      114.12      138.62      4.98 o 
   7   8   3       80.85       85.31      3.45 o 
   8   8   3       13.68       11.39      3.73 o 
   9   8   3        0.04       -0.34      2.12 o 
  10   8   3        2.32        3.59      1.81 o 
  11   8   3        7.83        5.55      1.87 o 
  12   8   3        0.00        2.26      1.14 o 
  -7   9   3        1.20        1.42      1.68 o 
  -6   9   3        1.42        1.90      1.38 o 
  -5   9   3        0.82        1.25      1.45 o 
  -4   9   3       10.66        7.09      2.09 o 
  -3   9   3       19.47       18.04      2.73 o 
  -2   9   3       65.50       77.58      4.00 o 
  -1   9   3        1.11        2.63      1.53 o 
   0   9   3        1.76        2.60      1.62 o 
   1   9   3        1.68        1.64      1.10 o 
   2   9   3       15.20       10.97      3.84 o 
   3   9   3        0.03        0.99      0.48 o 
   4   9   3       20.36       18.95      1.39 o 
   5   9   3      100.09      101.36      2.34 o 
   6   9   3        1.24        2.19      1.54 o 
   7   9   3      255.53      257.89      8.09 o 
   8   9   3       39.51       35.74      3.99 o 
   9   9   3        0.01        1.30      1.36 o 
  10   9   3        6.66        8.57      3.62 o 
  11   9   3       10.14       12.78      3.91 o 
  -6  10   3        5.85        8.38      7.49 o 
  -5  10   3        3.59        2.34      1.85 o 
  -4  10   3        0.69        2.28      1.81 o 
  -3  10   3       21.51       18.62      4.98 o 
  -2  10   3        0.23        1.11      2.25 o 
  -1  10   3        0.41        1.13      1.42 o 
   0  10   3        2.44        3.46      1.69 o 
   1  10   3       24.19       22.07      5.48 o 
   2  10   3       10.48        9.98      1.74 o 
   3  10   3       38.59       38.94      1.31 o 
   4  10   3      138.24      124.09      3.69 o 
   5  10   3       71.21       70.84      1.76 o 
   6  10   3      236.12      217.95      5.50 o 
   7  10   3        6.34        1.18      2.27 o 
   8  10   3        0.37        0.22      1.45 o 
   9  10   3        0.84        2.34      1.53 o 
  10  10   3       14.23       18.09      9.11 o 
  11  10   3        9.57        6.89      2.96 o 
  -5  11   3        0.09        2.05      2.32 o 
  -4  11   3        7.32        2.61      1.99 o 
  -3  11   3        6.31        9.78      3.92 o 
  -2  11   3       49.77       54.97      4.37 o 
  -1  11   3       25.72       24.94      6.72 o 
   0  11   3       14.51       11.41      2.20 o 
   1  11   3        9.58        7.86      2.34 o 
   2  11   3      116.51      119.99      5.32 o 
   3  11   3       44.73       51.61      1.48 o 
   4  11   3       35.42       38.95      2.15 o 
   5  11   3       15.57       14.96      2.12 o 
   6  11   3       38.11       43.31      4.51 o 
   7  11   3       30.66       24.44      6.54 o 
   8  11   3        0.10        0.91      1.60 o 
   9  11   3       15.33       10.11      4.38 o 
  10  11   3        2.74        1.55      1.09 o 
  11  11   3        0.52        0.34      2.08 o 
  -4  12   3        5.15        5.07      2.70 o 
  -3  12   3        4.29        3.46      1.84 o 
  -2  12   3        0.46        1.19      1.16 o 
  -1  12   3       11.15       11.09      4.33 o 
   0  12   3       10.76       16.71      3.20 o 
   1  12   3        0.09        0.00      1.63 o 
   2  12   3       11.31       11.52      3.03 o 
   3  12   3        4.10        5.96      2.44 o 
   4  12   3        0.06        2.14      2.16 o 
   5  12   3       63.62       80.17      2.62 o 
   6  12   3       88.42       82.71      4.61 o 
   7  12   3       18.47       12.42      4.35 o 
   8  12   3        3.43        1.57      1.61 o 
   9  12   3        0.68        2.90      1.82 o 
  10  12   3        1.09        2.09      2.68 o 
  -3  13   3        0.95        0.54      1.70 o 
  -2  13   3        8.53        7.36      3.07 o 
  -1  13   3        1.25        1.31      1.68 o 
   0  13   3       11.91       11.37      4.30 o 
   1  13   3       27.53       18.43      7.79 o 
   2  13   3        4.53        5.60      2.25 o 
   3  13   3      181.19      190.00     10.58 o 
   4  13   3       13.51       11.19      3.73 o 
   5  13   3       82.19       89.09      6.77 o 
   6  13   3       23.31       21.17      6.26 o 
   7  13   3        1.17        2.28      1.79 o 
   8  13   3        0.23        1.14      1.56 o 
   9  13   3        0.00        0.89      1.42 o 
  10  13   3        1.29       20.27     13.44 o 
  -1  14   3        0.21        2.23      0.87 o 
   0  14   3        0.09        1.50      0.96 o 
   1  14   3        0.13        2.47      1.34 o 
   2  14   3       38.26       41.49      3.46 o 
   3  14   3        0.00        7.32      4.08 o 
   4  14   3        0.02        1.31      1.63 o 
   5  14   3       33.53       40.79     13.72 o 
   6  14   3       37.86       33.48     15.69 o 
   7  14   3       21.67       18.29     13.81 o 
   8  14   3        9.10       10.58      6.17 o 
   9  14   3        2.24        1.83      0.85 o 
   0  15   3        6.39        4.38      3.20 o 
   1  15   3        7.44        5.07      2.51 o 
   2  15   3        0.59        1.38      1.75 o 
   3  15   3       11.84       12.67      3.52 o 
   4  15   3       18.24       12.90      9.71 o 
   5  15   3        2.68        5.41      2.52 o 
   6  15   3       29.88       31.92      6.44 o 
   7  15   3       22.44       19.30      9.26 o 
   8  15   3        7.72        4.06      3.15 o 
   3  16   3        8.58        9.33      6.44 o 
   4  16   3        1.03        1.68      1.62 o 
   5  16   3        1.62        2.76      2.56 o 
  -7 -13   4        7.56        8.50      2.95 o 
  -6 -13   4        2.19        1.80      1.20 o 
  -5 -13   4        3.49        4.08      3.14 o 
  -4 -13   4       14.57        9.79      4.68 o 
  -3 -13   4        3.92        4.77      1.53 o 
  -2 -13   4        5.72        5.58      2.49 o 
  -1 -13   4       10.81       11.25      4.58 o 
   0 -13   4       19.08       14.37      9.04 o 
  -8 -12   4        4.90        2.54      2.12 o 
  -7 -12   4        0.23        1.09      1.28 o 
  -6 -12   4       12.15       16.56      3.81 o 
  -5 -12   4       12.58        9.39      4.56 o 
  -4 -12   4       44.34       52.23      2.50 o 
  -3 -12   4        9.16        8.98      2.56 o 
  -2 -12   4        0.30        1.46      0.95 o 
  -1 -12   4        1.50        2.99      3.54 o 
   0 -12   4        5.13        4.80      4.35 o 
   1 -12   4        2.45        5.80      2.55 o 
   2 -12   4        4.00        0.68      3.25 o 
  -9 -11   4       13.01       11.44      3.54 o 
  -8 -11   4        0.00       -1.18      1.48 o 
  -7 -11   4        2.66        4.22      1.65 o 
  -6 -11   4        6.48        5.94      1.47 o 
  -5 -11   4       40.06       39.95      2.72 o 
  -4 -11   4       28.27       30.92      2.49 o 
  -3 -11   4       30.51       38.28      2.03 o 
  -2 -11   4        5.25        5.87      1.03 o 
  -1 -11   4       17.59       21.42      1.33 o 
   0 -11   4       16.85       13.61      8.33 o 
   1 -11   4       31.30       32.30     13.60 o 
   2 -11   4       14.68       14.36      6.98 o 
   3 -11   4        1.81        2.03      2.92 o 
   4 -11   4        3.02        3.60      6.18 o 
  -9 -10   4        9.99       10.72      2.96 o 
  -8 -10   4        1.77        2.90      2.05 o 
  -7 -10   4        3.34        4.98      1.92 o 
  -6 -10   4       38.06       40.99      4.19 o 
  -5 -10   4       11.35        7.18      1.40 o 
  -4 -10   4      164.87      180.57      5.50 o 
  -3 -10   4       33.20       34.61      2.76 o 
  -2 -10   4       88.34       90.96      3.27 o 
  -1 -10   4       77.26       81.13      4.54 o 
   0 -10   4       41.36       37.87      1.95 o 
   1 -10   4        0.63        1.17      1.13 o 
   2 -10   4        0.04        3.13      3.99 o 
   3 -10   4       93.90       99.27     12.57 o 
   4 -10   4        0.19        0.77      3.46 o 
   5 -10   4        1.71        3.98      3.87 o 
 -10  -9   4       15.70       13.14      4.86 o 
  -9  -9   4       64.66       71.69      4.95 o 
  -8  -9   4       17.02       10.23      2.87 o 
  -7  -9   4       34.67       39.61      8.30 o 
  -6  -9   4        0.06        0.90      4.22 o 
  -5  -9   4        2.24        1.90      1.01 o 
  -4  -9   4       19.82       21.67      3.00 o 
  -3  -9   4      165.03      178.68      6.23 o 
  -2  -9   4       11.65       10.73      1.95 o 
  -1  -9   4      124.54      128.91      6.37 o 
   0  -9   4      393.81      454.97     27.03 o 
   1  -9   4      120.45      114.23      4.21 o 
   2  -9   4        0.43        1.19      1.84 o 
   3  -9   4        5.04        1.57      0.96 o 
   4  -9   4       20.08       18.55      3.11 o 
   5  -9   4        8.46        5.22      5.13 o 
   6  -9   4        2.40        0.90      3.43 o 
 -10  -8   4       18.10       20.04      6.15 o 
  -9  -8   4       50.19       54.21      7.41 o 
  -8  -8   4      108.21      107.72      8.49 o 
  -7  -8   4       59.66       53.93      3.88 o 
  -6  -8   4      285.82      292.81      7.38 o 
  -5  -8   4        6.33        8.41      1.56 o 
  -4  -8   4        4.79        5.83      1.24 o 
  -3  -8   4        0.02        1.51      0.69 o 
  -2  -8   4       37.76       32.59      1.91 o 
  -1  -8   4       99.07      113.02      2.61 o 
   0  -8   4       21.45       22.50      1.19 o 
   1  -8   4      672.81      727.25     14.76 o 
   2  -8   4      922.45     1069.70     17.66 o 
   3  -8   4      266.42      315.67      7.17 o 
   4  -8   4        5.45        3.45      1.98 o 
   5  -8   4       39.00       50.14      3.19 o 
   6  -8   4        8.25        8.51      3.34 o 
 -10  -7   4        1.87        1.07      2.04 o 
  -9  -7   4        9.41       11.41      3.67 o 
  -8  -7   4      262.06      292.27     21.78 o 
  -7  -7   4      116.73      116.82      3.10 o 
  -6  -7   4      147.33      144.32      2.98 o 
  -5  -7   4       93.88       95.03      1.87 o 
  -4  -7   4        0.37        0.62      0.48 o 
  -3  -7   4       77.30       59.12      2.94 o 
  -2  -7   4      145.96      175.21      7.50 o 
  -1  -7   4       13.07       13.89      0.93 o 
   0  -7   4        1.53        1.01      0.49 o 
   1  -7   4      226.34      213.49      6.90 o 
   2  -7   4      545.11      556.45     14.55 o 
   3  -7   4      117.89      116.15      5.13 o 
   4  -7   4       51.24       57.78      3.72 o 
   5  -7   4        0.09        1.30      1.41 o 
   6  -7   4        0.53        0.05      2.81 o 
   7  -7   4        3.51        2.08      1.30 o 
 -11  -6   4       18.31       24.92      7.03 o 
 -10  -6   4        0.09        2.83      1.87 o 
  -9  -6   4       76.63       78.67     10.35 o 
  -8  -6   4       53.51       61.70      5.09 o 
  -7  -6   4       37.65       39.15      2.61 o 
  -6  -6   4      212.08      229.10      5.32 o 
  -5  -6   4       58.19       49.73      1.44 o 
  -4  -6   4      130.79      119.09      2.08 o 
  -3  -6   4        0.74        0.66      0.55 o 
  -2  -6   4        4.49        4.47      0.97 o 
  -1  -6   4      144.59      166.37      2.11 o 
   0  -6   4        4.92        7.70      0.66 o 
   1  -6   4      112.38      110.21      1.38 o 
   2  -6   4       25.14       16.19      3.99 o 
   3  -6   4     1456.45     1694.48    100.77 o 
   4  -6   4       26.35       29.01      4.65 o 
   5  -6   4       12.68       11.81      4.74 o 
   6  -6   4        0.57        2.56      1.41 o 
   7  -6   4        6.24        5.51      2.83 o 
   8  -6   4        3.52        1.93      2.15 o 
 -11  -5   4        8.01        4.96      3.10 o 
 -10  -5   4        3.03        2.35      1.54 o 
  -9  -5   4       97.79       89.25      6.19 o 
  -8  -5   4        3.72        2.72      1.21 o 
  -7  -5   4      160.24      183.70      4.14 o 
  -6  -5   4      125.42      124.17      2.78 o 
  -5  -5   4       25.27       20.77      1.00 o 
  -4  -5   4        2.64        5.68      1.25 o 
  -3  -5   4      136.84      124.77      1.92 o 
  -2  -5   4      286.20      349.88      3.95 o 
  -1  -5   4        1.99        1.75      0.56 o 
   0  -5   4        5.97        9.26      0.79 o 
   1  -5   4      103.53      111.58      2.08 o 
   2  -5   4        0.06        0.94      2.16 o 
   3  -5   4      165.65      170.57      4.55 o 
   4  -5   4       51.86       48.65      2.89 o 
   5  -5   4       10.52       14.81      4.17 o 
   6  -5   4       23.95       30.81      3.53 o 
   7  -5   4       24.61       31.27      5.37 o 
   8  -5   4        9.97        6.53      3.49 o 
 -11  -4   4        9.81        7.41      4.28 o 
 -10  -4   4        1.16        0.68      1.70 o 
  -9  -4   4        3.56        2.01      1.28 o 
  -8  -4   4        9.71        8.83      2.31 o 
  -7  -4   4       43.70       39.30      2.39 o 
  -6  -4   4       26.11       35.26      1.85 o 
  -5  -4   4       52.08       48.13      1.27 o 
  -4  -4   4      147.79      171.33      2.44 o 
  -3  -4   4      121.69      129.70      1.71 o 
  -2  -4   4        0.82        4.84      0.84 o 
  -1  -4   4      667.02      628.61      8.10 o 
   0  -4   4      930.60      985.17     18.09 o 
   1  -4   4        1.42        1.88      0.36 o 
   2  -4   4      127.09      110.79      6.05 o 
   3  -4   4      498.18      510.85     11.51 o 
   4  -4   4        0.19       -0.67      1.44 o 
   5  -4   4        2.15        2.17      0.60 o 
   6  -4   4        0.67        1.25      0.58 o 
   7  -4   4        0.03        0.21      1.30 o 
   8  -4   4        3.19        2.76      2.40 o 
   9  -4   4        4.90        7.26      2.16 o 
 -11  -3   4        9.74        5.98      2.51 o 
 -10  -3   4        5.66        4.45      2.63 o 
  -9  -3   4       34.54       29.75      4.56 o 
  -8  -3   4       13.96       14.27      2.63 o 
  -7  -3   4       52.56       52.58      2.04 o 
  -6  -3   4        1.08        1.46      0.68 o 
  -5  -3   4       61.20       62.45      1.80 o 
  -4  -3   4        0.01       -0.27      0.76 o 
  -3  -3   4      805.40      820.00      9.88 o 
  -2  -3   4      903.65      915.64      6.01 o 
  -1  -3   4       93.46      104.29      2.09 o 
   0  -3   4     1925.40     1784.64     15.34 o 
   1  -3   4        7.03        5.38      0.38 o 
   2  -3   4       12.81        7.29      2.54 o 
   3  -3   4       60.79       63.45      3.24 o 
   4  -3   4        5.92        7.92      0.67 o 
   5  -3   4      296.97      313.33      5.32 o 
   6  -3   4       46.78       51.07      1.41 o 
   7  -3   4        0.00        1.08      0.63 o 
   8  -3   4       55.84       47.06      4.46 o 
   9  -3   4       18.37       19.43      5.95 o 
 -11  -2   4        8.76        7.98      5.37 o 
 -10  -2   4       23.82       17.29      4.99 o 
  -9  -2   4       68.43       71.15      3.58 o 
  -8  -2   4       41.18       33.90      2.74 o 
  -7  -2   4       84.29       89.17      2.94 o 
  -6  -2   4      179.08      191.08      4.49 o 
  -5  -2   4      521.47      599.49     10.31 o 
  -4  -2   4       15.04       14.80      1.62 o 
  -3  -2   4       88.13       74.77      1.67 o 
  -2  -2   4      535.68      517.05      6.17 o 
  -1  -2   4       10.38       17.04      0.66 o 
   0  -2   4       11.57       17.09      0.50 o 
   1  -2   4       43.65       31.37      0.64 o 
   2  -2   4       13.29        6.01      1.63 o 
   3  -2   4      418.73      408.58      7.82 o 
   4  -2   4       57.00       45.19      1.39 o 
   5  -2   4       58.98       67.15      1.73 o 
   6  -2   4      117.75      129.25      2.43 o 
   7  -2   4       44.50       47.66      2.65 o 
   8  -2   4        0.09        0.79      1.06 o 
   9  -2   4        7.16        7.71      3.10 o 
  10  -2   4       18.61       18.30      6.86 o 
 -11  -1   4        0.01        1.16      1.51 o 
 -10  -1   4        7.78        8.70      2.65 o 
  -9  -1   4       31.09       24.44      2.85 o 
  -8  -1   4        0.35        0.79      0.92 o 
  -7  -1   4        3.28        4.85      1.78 o 
  -6  -1   4       15.87       15.01      2.79 o 
  -5  -1   4      717.65      726.72     26.59 o 
  -4  -1   4      950.72     1044.86     25.74 o 
  -3  -1   4     1679.55     1758.13     12.75 o 
  -2  -1   4     1649.63     1527.08     21.04 o 
  -1  -1   4      616.75      491.86      6.34 o 
   0  -1   4      737.32      582.67      5.12 o 
   1  -1   4      571.13      564.70      7.14 o 
   2  -1   4     1511.29     1425.76     20.48 o 
   3  -1   4       16.07       12.75      1.08 o 
   4  -1   4       68.00       60.24      1.81 o 
   5  -1   4       13.79       14.31      0.94 o 
   6  -1   4      178.15      192.24      3.10 o 
   7  -1   4        0.11        0.45      0.58 o 
   8  -1   4       93.11       93.05      3.49 o 
   9  -1   4       18.53       22.74      2.08 o 
  10  -1   4        0.02        2.41      3.03 o 
 -10   0   4       12.43       13.17      2.66 o 
  -9   0   4        0.65        1.33      1.13 o 
  -8   0   4        0.57        1.80      1.27 o 
  -7   0   4        2.80        2.38      1.03 o 
  -6   0   4       95.31       99.36      3.52 o 
  -5   0   4       96.96       91.86      2.94 o 
  -4   0   4      637.13      700.84      8.95 o 
  -3   0   4       26.31       29.03      1.46 o 
  -2   0   4       34.09       43.27      1.01 o 
  -1   0   4     1675.91     1576.92     28.50 o 
   0   0   4     2616.65     2271.63     18.38 o 
   1   0   4      263.84      243.30      3.75 o 
   2   0   4       29.68       27.95      0.72 o 
   3   0   4      339.66      275.44      3.47 o 
   4   0   4      125.42      126.54      1.51 o 
   5   0   4       91.56       87.45      1.88 o 
   6   0   4      146.18      157.43      2.74 o 
   7   0   4       54.93       55.58      2.13 o 
   8   0   4        0.94        2.18      0.94 o 
   9   0   4        0.77        0.50      1.18 o 
  10   0   4        0.18        2.35      1.23 o 
  11   0   4        0.41        1.38      2.47 o 
 -10   1   4        1.23        2.44      1.54 o 
  -9   1   4        9.32       11.36      2.04 o 
  -8   1   4        5.54        3.34      1.67 o 
  -7   1   4       68.31       78.65      3.10 o 
  -6   1   4       18.51       18.69      3.61 o 
  -5   1   4      228.16      235.88      4.28 o 
  -4   1   4        2.19        2.03      0.84 o 
  -3   1   4      488.84      599.07     11.47 o 
  -2   1   4      363.71      335.49      9.31 o 
  -1   1   4      364.37      316.75      4.55 o 
   0   1   4      296.56      237.02      5.87 o 
   1   1   4       66.62       49.91      0.75 o 
   2   1   4        0.01        0.94      0.57 o 
   3   1   4     1009.23     1080.20     16.67 o 
   4   1   4       45.43       38.19      1.00 o 
   5   1   4       59.23       70.36      1.69 o 
   6   1   4       91.00       93.11      2.48 o 
   7   1   4       95.06      113.55      4.34 o 
   8   1   4       20.73       18.32      3.78 o 
   9   1   4       52.60       56.20      3.14 o 
  10   1   4        0.02        3.15      1.61 o 
  11   1   4        2.68        2.40      1.18 o 
 -10   2   4        0.93        1.12      1.09 o 
  -9   2   4        6.46        2.09      1.67 o 
  -8   2   4        0.22        1.76      1.19 o 
  -7   2   4       33.27       34.70      4.15 o 
  -6   2   4       14.45       12.38      2.69 o 
  -5   2   4       18.77       20.24      3.33 o 
  -4   2   4       92.67       93.48      2.52 o 
  -3   2   4     2244.10     2314.30     44.87 o 
  -2   2   4     1744.74     1835.26     24.65 o 
  -1   2   4     2616.59     2642.54     19.06 o 
   0   2   4     2640.06     2463.41     16.78 o 
   1   2   4      504.67      458.92      8.37 o 
   2   2   4       89.71       91.12      1.12 o 
   3   2   4      560.52      554.04      9.04 o 
   4   2   4      544.54      516.65     12.72 o 
   5   2   4       31.79       36.01      1.17 o 
   6   2   4        8.42       13.47      3.04 o 
   7   2   4        3.63        3.49      1.20 o 
   8   2   4       48.77       52.34      2.79 o 
   9   2   4        3.10        3.09      1.16 o 
  10   2   4       21.71       18.47      3.88 o 
  11   2   4        0.11        0.75      0.98 o 
  -9   3   4        1.39        1.83      0.89 o 
  -8   3   4        5.28        6.46      2.50 o 
  -7   3   4       29.48       30.04      7.01 o 
  -6   3   4      368.53      420.94     18.65 o 
  -5   3   4        1.32        0.29      0.99 o 
  -4   3   4       94.44       95.71      2.82 o 
  -3   3   4      264.23      275.99      4.16 o 
  -2   3   4     1228.00     1293.91     18.74 o 
  -1   3   4       74.79       80.03      1.19 o 
   0   3   4       50.91       51.54      0.90 o 
   1   3   4       25.69       20.96      0.67 o 
   2   3   4       20.95       13.08      0.62 o 
   3   3   4       55.77       57.23      1.04 o 
   4   3   4     3524.13     3695.95     32.93 o 
   5   3   4       56.21       46.38      1.32 o 
   6   3   4        4.17        3.02      1.00 o 
   7   3   4       26.95       31.21      1.80 o 
   8   3   4      215.21      231.81      9.49 o 
   9   3   4      100.78      114.78      6.49 o 
  10   3   4        2.21        1.87      1.08 o 
  11   3   4        3.09        4.56      2.68 o 
  -9   4   4        3.67        2.39      1.75 o 
  -8   4   4        6.37        4.04      1.67 o 
  -7   4   4        2.76        1.79      1.35 o 
  -6   4   4      379.27      418.00     18.68 o 
  -5   4   4       61.92       55.26      2.24 o 
  -4   4   4       33.79       42.72      2.06 o 
  -3   4   4      326.34      319.41      4.68 o 
  -2   4   4      497.21      478.28     10.13 o 
  -1   4   4     1225.25     1138.23     17.00 o 
   0   4   4      162.88      159.93      1.79 o 
   1   4   4      701.41      596.99      8.89 o 
   2   4   4        1.80        2.71      0.67 o 
   3   4   4     1723.09     1605.75      9.69 o 
   4   4   4     3298.60     3485.39     88.31 o 
   5   4   4     1181.20     1142.40     11.62 o 
   6   4   4        4.73        6.76      1.13 o 
   7   4   4        3.82        2.12      0.57 o 
   8   4   4       65.89       56.63      2.70 o 
   9   4   4       31.13       29.66      2.36 o 
  10   4   4       96.80      100.41      5.09 o 
  11   4   4        4.23        2.06      2.27 o 
  -9   5   4        0.80        0.68      1.07 o 
  -8   5   4        8.39        8.29      3.04 o 
  -7   5   4        0.65        1.44      1.17 o 
  -6   5   4      160.58      178.79      9.57 o 
  -5   5   4      239.29      226.97      7.23 o 
  -4   5   4       41.75       42.52      3.05 o 
  -3   5   4      239.71      235.16      5.47 o 
  -2   5   4      654.56      631.72      8.23 o 
  -1   5   4      307.52      295.87      4.78 o 
   0   5   4      596.24      596.04     14.69 o 
   1   5   4     1055.65      989.80     10.98 o 
   2   5   4      239.17      251.69      3.38 o 
   3   5   4      151.97      125.71      1.95 o 
   4   5   4      669.18      644.72      9.84 o 
   5   5   4      773.97      751.31     10.20 o 
   6   5   4      225.54      231.00      2.97 o 
   7   5   4       59.87       74.50      1.60 o 
   8   5   4      236.03      245.70      3.86 o 
   9   5   4        1.72        2.09      1.17 o 
  10   5   4       28.64       27.06      5.64 o 
  11   5   4        7.40        5.05      2.15 o 
  12   5   4        0.43        1.73      1.72 o 
  -8   6   4        2.24        2.11      1.67 o 
  -7   6   4        1.54        1.13      1.18 o 
  -6   6   4       57.20       68.08      5.07 o 
  -5   6   4      191.39      206.72      5.78 o 
  -4   6   4       58.12       55.74      3.61 o 
  -3   6   4        6.85        7.13      0.86 o 
  -2   6   4      210.48      228.84      6.41 o 
  -1   6   4      342.61      327.76      4.54 o 
   0   6   4      705.08      743.24     10.52 o 
   1   6   4      902.17      898.63      9.01 o 
   2   6   4      356.47      346.36      5.68 o 
   3   6   4     1350.20     1328.85     20.68 o 
   4   6   4     1330.43     1426.59     27.42 o 
   5   6   4       15.84       16.67      0.96 o 
   6   6   4        8.96       11.19      1.10 o 
   7   6   4        0.36        0.75      0.58 o 
   8   6   4      152.78      164.41      3.53 o 
   9   6   4       69.83       57.38      2.26 o 
  10   6   4       10.85        7.72      3.06 o 
  11   6   4       12.47       13.93      3.83 o 
  12   6   4       15.12       13.86      5.12 o 
  -8   7   4        7.59        6.97      2.84 o 
  -7   7   4       13.59       10.00      3.19 o 
  -6   7   4        2.44        1.15      1.00 o 
  -5   7   4        1.20        2.12      0.86 o 
  -4   7   4       76.11       79.81      3.73 o 
  -3   7   4       67.30       70.01      2.95 o 
  -2   7   4      157.78      151.77      2.90 o 
  -1   7   4       12.89       11.39      0.81 o 
   0   7   4        2.15       -0.40      1.10 o 
   1   7   4      254.18      237.96      3.93 o 
   2   7   4        3.19        1.85      0.44 o 
   3   7   4        2.22        4.90      0.67 o 
   4   7   4       51.54       53.84      0.98 o 
   5   7   4        0.04        0.38      0.38 o 
   6   7   4        6.18        4.39      1.08 o 
   7   7   4       51.64       45.19      4.07 o 
   8   7   4      157.27      142.70      7.29 o 
   9   7   4        3.65        3.60      2.88 o 
  10   7   4        0.00        2.58      1.57 o 
  11   7   4        1.84        1.62      1.61 o 
  12   7   4        2.08        4.99      2.70 o 
  -7   8   4        3.02        2.91      2.33 o 
  -6   8   4        9.57       11.62      2.41 o 
  -5   8   4       25.33       28.29      2.79 o 
  -4   8   4       10.23       10.17      2.15 o 
  -3   8   4       36.48       34.04      1.30 o 
  -2   8   4        2.76        1.54      0.97 o 
  -1   8   4       29.37       24.83      2.61 o 
   0   8   4      146.96      144.12      7.05 o 
   1   8   4      154.55      158.54      4.19 o 
   2   8   4       78.27       75.86      1.44 o 
   3   8   4      313.82      298.76      3.76 o 
   4   8   4       39.00       36.18      1.08 o 
   5   8   4       86.63       97.03      1.77 o 
   6   8   4        3.14        3.82      0.92 o 
   7   8   4        8.78        7.14      2.62 o 
   8   8   4        2.49        3.18      2.09 o 
   9   8   4       40.73       45.35      3.94 o 
  10   8   4        0.57       -0.30      1.72 o 
  11   8   4        0.00        1.76      1.40 o 
  -6   9   4        0.14        0.34      1.20 o 
  -5   9   4        1.50        1.35      1.69 o 
  -4   9   4        5.31        3.89      2.72 o 
  -3   9   4       67.49       61.59      9.04 o 
  -2   9   4       16.42       17.89      5.31 o 
  -1   9   4       39.23       49.61      3.47 o 
   0   9   4       47.97       41.97      3.51 o 
   1   9   4      234.48      254.67      7.82 o 
   2   9   4      213.67      255.68      7.83 o 
   3   9   4      182.71      206.36      3.61 o 
   4   9   4      605.75      633.72      8.65 o 
   5   9   4       13.13       13.84      0.87 o 
   6   9   4      192.49      190.83      7.10 o 
   7   9   4       13.37       14.76      3.68 o 
   8   9   4       79.00       90.40      5.42 o 
   9   9   4       18.60       11.49      3.10 o 
  10   9   4        7.86        4.61      2.31 o 
  11   9   4        1.41        2.27      1.25 o 
  -6  10   4        1.37        2.36      1.97 o 
  -5  10   4        6.17        8.47      4.06 o 
  -4  10   4        3.16        1.57      1.43 o 
  -3  10   4       21.87       20.59      6.87 o 
  -2  10   4       47.59       42.94      6.42 o 
  -1  10   4        0.72        1.15      3.00 o 
   0  10   4        0.18        0.63      1.86 o 
   1  10   4       54.32       56.95      3.05 o 
   2  10   4       14.15        9.25      2.05 o 
   3  10   4        5.38        5.28      1.12 o 
   4  10   4      201.39      196.91      3.16 o 
   5  10   4        9.51       12.83      1.70 o 
   6  10   4        0.00        0.63      0.92 o 
   7  10   4       72.16       80.74      4.24 o 
   8  10   4        6.20        5.03      2.16 o 
   9  10   4       19.28       27.97      2.97 o 
  10  10   4       23.33       22.11      8.14 o 
  11  10   4       12.97       13.44      3.92 o 
  -5  11   4        2.33        3.67      2.00 o 
  -4  11   4        2.74        0.97      1.66 o 
  -3  11   4        0.46        2.78      2.07 o 
  -2  11   4       38.19       22.96      7.22 o 
  -1  11   4      112.09      105.61      5.24 o 
   0  11   4        6.75        4.98      3.05 o 
   1  11   4       16.51       25.11      6.54 o 
   2  11   4        0.01        1.09      1.64 o 
   3  11   4        0.44        3.20      1.57 o 
   4  11   4       70.17       72.73      2.12 o 
   5  11   4        0.39        0.26      0.67 o 
   6  11   4      181.39      198.25      7.44 o 
   7  11   4        4.26        2.76      1.30 o 
   8  11   4        0.08        2.17      1.57 o 
   9  11   4       18.10       14.43      3.86 o 
  10  11   4        4.83        4.64      2.10 o 
  11  11   4        1.88        0.71      1.66 o 
  -4  12   4        2.84        3.19      1.14 o 
  -3  12   4        7.60        4.45      2.12 o 
  -2  12   4        2.56        2.83      1.62 o 
  -1  12   4       42.74       36.69      3.50 o 
   0  12   4       43.63       42.28      3.12 o 
   1  12   4        2.73        4.64      1.88 o 
   2  12   4        1.14       -0.11      1.87 o 
   3  12   4       26.61       30.11      3.47 o 
   4  12   4      353.21      359.36     13.43 o 
   5  12   4       13.74       11.50      2.66 o 
   6  12   4        9.02        8.23      2.96 o 
   7  12   4        4.21        3.76      2.41 o 
   8  12   4       36.66       40.95      3.08 o 
   9  12   4        0.35        0.01      2.12 o 
  10  12   4        2.55        3.30      1.93 o 
  -3  13   4        0.48        0.93      1.68 o 
  -2  13   4        0.27        1.35      1.40 o 
  -1  13   4        0.80       -0.30      1.98 o 
   0  13   4       35.24       31.14      4.04 o 
   1  13   4       38.14       37.93      7.79 o 
   2  13   4        2.54        2.49      1.54 o 
   3  13   4      154.02      168.47      7.92 o 
   4  13   4       23.18       23.78      3.66 o 
   5  13   4       59.24       63.54     15.48 o 
   6  13   4       78.24       78.30      3.64 o 
   7  13   4       19.54       19.47      6.50 o 
   8  13   4        3.34        2.45      1.62 o 
   9  13   4        0.37       -0.38      1.53 o 
  10  13   4        0.84        1.67      1.60 o 
  -1  14   4        0.39        2.17      1.95 o 
   0  14   4        7.78       10.47      3.34 o 
   1  14   4        0.00        2.73      3.37 o 
   2  14   4        0.06        2.01      1.31 o 
   3  14   4        9.20        7.06      2.42 o 
   4  14   4       69.51       80.67      3.80 o 
   5  14   4       31.84       39.85     15.23 o 
   6  14   4        0.78        1.77      2.29 o 
   7  14   4       24.98       29.17     13.79 o 
   8  14   4        0.17        1.39      1.45 o 
   9  14   4        7.75        6.63      3.04 o 
   0  15   4        4.13        8.71      3.25 o 
   1  15   4        8.17       10.66      2.32 o 
   2  15   4       12.77        9.98      3.55 o 
   3  15   4       62.15       74.30      6.05 o 
   4  15   4        0.93        3.41      2.22 o 
   5  15   4        0.21        1.05      1.44 o 
   6  15   4        2.56        4.43      3.19 o 
   7  15   4       32.45       25.10     16.65 o 
   8  15   4        9.96        5.67      5.15 o 
   3  16   4        0.27        1.10      1.98 o 
   4  16   4        0.59        5.48      3.12 o 
   5  16   4        1.49        3.43      3.23 o 
   6  16   4       15.55       10.33      5.56 o 
  -6 -13   5        3.81        3.35      2.42 o 
  -5 -13   5        3.10        3.81      2.13 o 
  -4 -13   5        8.89       11.85      5.93 o 
  -3 -13   5        1.92        1.98      2.25 o 
  -2 -13   5        4.37        1.18      1.28 o 
  -1 -13   5        4.25        2.37      2.08 o 
  -7 -12   5        6.10        7.73      3.09 o 
  -6 -12   5        0.00        1.81      1.05 o 
  -5 -12   5        3.92        3.18      1.15 o 
  -4 -12   5        0.23        1.83      0.72 o 
  -3 -12   5        1.62        2.77      1.25 o 
  -2 -12   5        1.32        0.21      2.17 o 
  -1 -12   5        2.04        5.09      2.91 o 
   0 -12   5        3.73        2.28      1.98 o 
   1 -12   5        9.56       10.78      5.53 o 
  -8 -11   5        9.11        5.50      2.33 o 
  -7 -11   5       29.96       28.43      3.51 o 
  -6 -11   5       20.63       16.88      4.76 o 
  -5 -11   5        8.18        9.54      2.17 o 
  -4 -11   5        2.61        1.46      1.04 o 
  -3 -11   5       23.35       15.42      3.28 o 
  -2 -11   5       10.31       10.48      2.17 o 
  -1 -11   5        4.29        3.96      2.12 o 
   0 -11   5        0.00       -0.49      1.08 o 
   1 -11   5        2.63        2.00      1.64 o 
   2 -11   5        3.13        3.46      1.85 o 
   3 -11   5       26.19       22.96     12.41 o 
  -9 -10   5        3.06        2.97      1.29 o 
  -8 -10   5        4.21        5.09      2.08 o 
  -7 -10   5        0.50        0.83      1.57 o 
  -6 -10   5       61.77       57.68      4.45 o 
  -5 -10   5      113.38      108.79      4.37 o 
  -4 -10   5       12.60        6.12      1.36 o 
  -3 -10   5       83.01       80.34      4.54 o 
  -2 -10   5       83.36       82.24      3.01 o 
  -1 -10   5       57.22       57.33      2.13 o 
   0 -10   5       16.28       18.19      4.44 o 
   1 -10   5       41.07       39.24      3.53 o 
   2 -10   5       13.75       14.71      5.66 o 
   3 -10   5        0.13        1.66      2.76 o 
   4 -10   5        4.70        1.49      3.46 o 
  -9  -9   5        4.60        1.94      1.14 o 
  -8  -9   5        7.68        6.17      2.33 o 
  -7  -9   5       19.61       19.61      6.38 o 
  -6  -9   5        5.40        1.84      1.40 o 
  -5  -9   5      247.14      273.39      7.57 o 
  -4  -9   5      186.16      184.87      4.24 o 
  -3  -9   5      114.54      114.69      7.63 o 
  -2  -9   5        3.38        2.47      0.85 o 
  -1  -9   5       40.84       47.79      2.42 o 
   0  -9   5       18.41       18.94      2.54 o 
   1  -9   5       85.76       90.00      5.28 o 
   2  -9   5        0.09        1.23      0.92 o 
   3  -9   5       16.03       13.44      4.30 o 
   4  -9   5       15.59       10.19      5.04 o 
   5  -9   5        0.90        2.97      3.07 o 
 -10  -8   5        2.80        2.00      1.56 o 
  -9  -8   5        8.24        7.76      5.06 o 
  -8  -8   5       13.90       12.29      3.13 o 
  -7  -8   5      185.03      207.86      5.83 o 
  -6  -8   5      147.30      165.34      7.98 o 
  -5  -8   5       45.81       51.78      3.31 o 
  -4  -8   5      242.37      286.21      5.73 o 
  -3  -8   5       16.30       12.94      3.19 o 
  -2  -8   5        7.41        6.35      1.59 o 
  -1  -8   5       61.52       73.60      2.22 o 
   0  -8   5        7.14        7.02      1.87 o 
   1  -8   5        5.09        6.01      1.32 o 
   2  -8   5        0.01       -0.78      1.53 o 
   3  -8   5       11.22        5.78      2.88 o 
   4  -8   5        2.43        1.45      1.56 o 
   5  -8   5        4.66        3.06      1.48 o 
   6  -8   5       12.53       13.88      5.20 o 
 -10  -7   5       14.21       14.36      4.60 o 
  -9  -7   5        0.86       -0.41      2.10 o 
  -8  -7   5        1.25       -1.40      2.49 o 
  -7  -7   5        0.09        0.97      0.88 o 
  -6  -7   5        0.33        0.31      1.14 o 
  -5  -7   5       47.39       50.03      2.61 o 
  -4  -7   5       10.14       12.81      1.95 o 
  -3  -7   5        0.01        0.37      0.86 o 
  -2  -7   5      167.03      183.05      4.45 o 
  -1  -7   5       21.37       15.36      1.31 o 
   0  -7   5        0.95        0.42      0.50 o 
   1  -7   5       46.76       43.88      4.02 o 
   2  -7   5      142.40      145.55      5.12 o 
   3  -7   5        2.48        2.00      1.93 o 
   4  -7   5       90.82      100.49      5.94 o 
   5  -7   5       40.47       50.11      4.87 o 
   6  -7   5       29.95       26.31      5.68 o 
   7  -7   5        1.63        0.04      1.01 o 
 -10  -6   5       36.06       31.86      8.84 o 
  -9  -6   5       18.90       18.89      4.58 o 
  -8  -6   5       50.13       43.73      6.30 o 
  -7  -6   5        2.19        2.27      1.15 o 
  -6  -6   5      560.34      621.06     10.67 o 
  -5  -6   5        1.92        2.38      0.51 o 
  -4  -6   5      358.61      369.30      5.84 o 
  -3  -6   5       35.57       35.39      3.97 o 
  -2  -6   5       10.54       10.81      2.08 o 
  -1  -6   5        0.32        0.44      0.34 o 
   0  -6   5        6.72       10.14      2.30 o 
   1  -6   5        0.03        0.15      0.50 o 
   2  -6   5        5.92        6.42      1.56 o 
   3  -6   5       17.97       15.65      5.05 o 
   4  -6   5       22.87       12.89      4.09 o 
   5  -6   5       37.68       47.39      4.38 o 
   6  -6   5        0.38       -0.68      1.75 o 
   7  -6   5        1.43        1.15      2.20 o 
   8  -6   5        4.15        3.01      1.88 o 
 -10  -5   5        2.72        1.26      2.74 o 
  -9  -5   5        4.39        3.36      2.15 o 
  -8  -5   5       42.93       44.41      4.49 o 
  -7  -5   5       25.55       34.10      2.88 o 
  -6  -5   5       47.30       40.82      1.95 o 
  -5  -5   5        2.11        2.45      0.74 o 
  -4  -5   5      163.05      158.45      4.40 o 
  -3  -5   5      137.52      143.85      3.64 o 
  -2  -5   5      158.21      229.79      6.23 o 
  -1  -5   5       76.62      102.91      1.67 o 
   0  -5   5        1.39        1.92      0.41 o 
   1  -5   5      205.09      202.24      5.26 o 
   2  -5   5       98.98       91.28      3.45 o 
   3  -5   5       66.75       75.13      4.20 o 
   4  -5   5        8.56       10.66      4.90 o 
   5  -5   5        1.05        2.53      1.94 o 
   6  -5   5       17.58       19.31      4.36 o 
   7  -5   5        0.31        1.58      1.72 o 
   8  -5   5        0.77        2.24      2.06 o 
 -10  -4   5       18.29       19.16      4.86 o 
  -9  -4   5        4.68        3.74      1.24 o 
  -8  -4   5        8.23        7.51      2.86 o 
  -7  -4   5       14.12       18.03      2.19 o 
  -6  -4   5       17.54       18.92      2.05 o 
  -5  -4   5      205.71      230.05      5.53 o 
  -4  -4   5      242.05      243.61      2.67 o 
  -3  -4   5       20.11       18.77      1.19 o 
  -2  -4   5       10.11       10.93      1.61 o 
  -1  -4   5      101.31      110.12      1.86 o 
   0  -4   5       40.07       37.37      1.42 o 
   1  -4   5      625.02      654.95      9.20 o 
   2  -4   5      167.00      169.36      3.91 o 
   3  -4   5       33.86       38.17      3.31 o 
   4  -4   5       70.94       68.09      3.35 o 
   5  -4   5      171.12      191.47      7.48 o 
   6  -4   5       95.74       95.97      8.99 o 
   7  -4   5        1.36        1.42      1.70 o 
   8  -4   5        0.40        1.10      2.05 o 
   9  -4   5        2.48        4.89      2.60 o 
 -10  -3   5        3.56        2.77      1.16 o 
  -9  -3   5        0.28        1.43      0.67 o 
  -8  -3   5        0.02       -1.04      1.04 o 
  -7  -3   5        1.84        1.89      0.91 o 
  -6  -3   5       66.78       66.95      3.16 o 
  -5  -3   5      204.92      243.55      6.76 o 
  -4  -3   5        0.49        0.67      0.82 o 
  -3  -3   5       65.73       61.94      1.42 o 
  -2  -3   5      597.84      626.50     15.03 o 
  -1  -3   5      325.85      325.58     10.50 o 
   0  -3   5     4393.74     5143.08     35.52 o 
   1  -3   5       63.30       67.31      1.14 o 
   2  -3   5       20.63       25.33      5.34 o 
   3  -3   5      184.05      181.03      4.69 o 
   4  -3   5        0.47        0.86      2.06 o 
   5  -3   5        2.21        3.29      2.87 o 
   6  -3   5       23.22       23.93      5.71 o 
   7  -3   5        3.71        3.55      2.27 o 
   8  -3   5       40.00       38.34      5.81 o 
   9  -3   5        2.37        3.72      2.07 o 
 -10  -2   5        6.08        5.20      3.01 o 
  -9  -2   5       25.89       27.18      2.60 o 
  -8  -2   5       59.26       68.46      2.85 o 
  -7  -2   5        2.07       -0.12      1.46 o 
  -6  -2   5       56.85       59.33      2.88 o 
  -5  -2   5        9.40        9.07      1.38 o 
  -4  -2   5       16.37       14.22      1.82 o 
  -3  -2   5      441.69      385.35      5.11 o 
  -2  -2   5      523.21      553.98     10.67 o 
  -1  -2   5        8.48       12.02      1.10 o 
   0  -2   5       85.04      113.13      1.72 o 
   1  -2   5     5332.24     6384.32     97.04 o 
   2  -2   5      458.53      476.64     17.44 o 
   3  -2   5      160.50      193.32      4.05 o 
   4  -2   5       26.46       25.42      4.39 o 
   5  -2   5       43.38       48.68      1.72 o 
   6  -2   5        0.65        0.88      0.75 o 
   7  -2   5        1.36        1.25      1.01 o 
   8  -2   5       18.44       13.20      4.71 o 
   9  -2   5        5.47        6.73      2.05 o 
  10  -2   5        2.88        3.02      1.59 o 
 -10  -1   5       21.16       18.84      4.81 o 
  -9  -1   5        8.74       10.40      2.72 o 
  -8  -1   5       17.89       19.87      3.67 o 
  -7  -1   5       14.63       18.52      3.87 o 
  -6  -1   5      170.44      167.30      3.86 o 
  -5  -1   5       15.90       19.68      1.65 o 
  -4  -1   5      364.59      356.61      6.63 o 
  -3  -1   5       15.02       24.22      1.65 o 
  -2  -1   5      958.65      895.99     12.75 o 
  -1  -1   5       31.91       36.25      0.98 o 
   0  -1   5      730.32      740.18     12.66 o 
   1  -1   5      393.08      425.07      4.68 o 
   2  -1   5       20.73       24.15      0.70 o 
   3  -1   5        1.78        2.92      0.84 o 
   4  -1   5      264.90      248.91      9.09 o 
   5  -1   5       15.43       17.12      0.81 o 
   6  -1   5       95.39       96.73      1.85 o 
   7  -1   5        1.26        0.77      1.77 o 
   8  -1   5       38.61       38.79      2.04 o 
   9  -1   5        0.54        2.32      1.82 o 
  10  -1   5       12.88       10.54      4.67 o 
 -10   0   5        0.83        0.18      1.12 o 
  -9   0   5        0.00        1.33      1.09 o 
  -8   0   5       48.46       53.13      3.12 o 
  -7   0   5       11.83       11.66      2.51 o 
  -6   0   5        5.43        6.13      1.76 o 
  -5   0   5       26.14       29.27      2.19 o 
  -4   0   5      275.36      289.52      5.32 o 
  -3   0   5      411.14      363.57      5.71 o 
  -2   0   5     2039.62     2059.64     19.66 o 
  -1   0   5        2.73        2.08      0.56 o 
   0   0   5      197.73      177.58      1.97 o 
   1   0   5       48.45       39.36      0.80 o 
   2   0   5      441.94      401.40      8.26 o 
   3   0   5      809.49      786.85     10.09 o 
   4   0   5        6.66       12.62      0.80 o 
   5   0   5       70.40       53.47      1.29 o 
   6   0   5        0.93        0.88      0.51 o 
   7   0   5       12.75       19.22      1.82 o 
   8   0   5       37.30       28.06      2.48 o 
   9   0   5        1.08        1.98      0.98 o 
  10   0   5        4.76        5.23      3.05 o 
 -10   1   5        0.94        2.39      1.02 o 
  -9   1   5        6.33        3.58      1.50 o 
  -8   1   5       43.65       49.25      3.61 o 
  -7   1   5        0.95        1.06      1.12 o 
  -6   1   5       81.78       78.48      2.72 o 
  -5   1   5       15.36       18.75      2.25 o 
  -4   1   5        1.62        2.16      1.13 o 
  -3   1   5       12.23        9.76      1.59 o 
  -2   1   5     3346.60     3553.30     20.74 o 
  -1   1   5       91.25       79.28      1.52 o 
   0   1   5      232.92      183.54      2.04 o 
   1   1   5      252.35      232.97      2.55 o 
   2   1   5        1.02        0.69      0.34 o 
   3   1   5      294.76      358.49      6.30 o 
   4   1   5       62.92       69.01      2.22 o 
   5   1   5       70.64       73.11      1.70 o 
   6   1   5        4.73        8.60      1.36 o 
   7   1   5       37.65       37.26      3.66 o 
   8   1   5       39.44       40.45      3.10 o 
   9   1   5       11.56        8.25      2.14 o 
  10   1   5        3.79        4.35      1.77 o 
  11   1   5        5.99        5.59      2.74 o 
 -10   2   5        0.09       -1.05      1.62 o 
  -9   2   5        6.96        7.15      1.93 o 
  -8   2   5        4.58        4.47      1.75 o 
  -7   2   5       76.34       79.85      3.27 o 
  -6   2   5       14.40       11.90      2.73 o 
  -5   2   5        4.07        3.28      1.37 o 
  -4   2   5      131.18      116.96      3.19 o 
  -3   2   5      405.45      420.63      6.76 o 
  -2   2   5      655.42      671.71     14.87 o 
  -1   2   5       44.27       37.50      1.08 o 
   0   2   5      969.83      877.24     14.51 o 
   1   2   5      252.30      223.65      2.46 o 
   2   2   5       56.83       38.19      0.77 o 
   3   2   5     1451.72     1517.38     26.34 o 
   4   2   5      793.60      803.33      8.55 o 
   5   2   5       83.68       88.07      1.79 o 
   6   2   5       80.43       76.76      2.77 o 
   7   2   5       16.02       12.82      2.39 o 
   8   2   5       90.92       95.49      3.73 o 
   9   2   5        4.44        3.59      1.35 o 
  10   2   5        1.39        2.19      1.96 o 
  11   2   5        0.03        0.52      1.21 o 
  -9   3   5        1.77        1.81      1.50 o 
  -8   3   5       29.23       21.67      5.91 o 
  -7   3   5       16.24       13.85      4.83 o 
  -6   3   5      248.79      257.66     11.55 o 
  -5   3   5      511.82      571.99     24.22 o 
  -4   3   5      390.99      405.76      8.49 o 
  -3   3   5      406.15      415.49      6.85 o 
  -2   3   5      474.08      481.65      4.04 o 
  -1   3   5      533.45      513.70      8.30 o 
   0   3   5      132.49      156.36      2.18 o 
   1   3   5      537.25      447.76      6.68 o 
   2   3   5      887.45      919.77     13.53 o 
   3   3   5        0.81        2.02      0.63 o 
   4   3   5     1218.10     1089.64     20.50 o 
   5   3   5      221.33      206.92      3.01 o 
   6   3   5      318.60      345.98      8.51 o 
   7   3   5        0.75        1.39      1.22 o 
   8   3   5      229.22      233.66      7.27 o 
   9   3   5        5.43        8.54      2.16 o 
  10   3   5        0.87        2.13      1.09 o 
  11   3   5        1.42        2.71      2.18 o 
  -9   4   5        6.30        2.88      1.94 o 
  -8   4   5        6.67        7.72      2.93 o 
  -7   4   5        2.69        3.93      2.21 o 
  -6   4   5      698.87      818.19     24.71 o 
  -5   4   5       11.75        9.43      2.21 o 
  -4   4   5      161.50      156.29      5.16 o 
  -3   4   5      107.98      123.46      2.64 o 
  -2   4   5      552.19      567.31      7.43 o 
  -1   4   5      123.58      128.00      2.88 o 
   0   4   5       43.94       33.75      0.96 o 
   1   4   5       65.77       62.97      1.64 o 
   2   4   5      134.31      154.13      2.13 o 
   3   4   5      145.89      165.62      2.40 o 
   4   4   5      533.98      491.56      7.90 o 
   5   4   5      979.48      969.45     11.49 o 
   6   4   5        0.50        0.67      0.62 o 
   7   4   5       44.68       44.79      2.52 o 
   8   4   5       82.28       83.80      5.53 o 
   9   4   5       15.02       15.81      3.80 o 
  10   4   5        0.25        1.77      1.14 o 
  11   4   5        2.94        3.14      1.69 o 
  -9   5   5        2.09        3.05      1.25 o 
  -8   5   5       19.21       17.97      4.46 o 
  -7   5   5       14.76       16.74      3.42 o 
  -6   5   5        0.15        1.10      1.02 o 
  -5   5   5     1059.40     1287.72     22.00 o 
  -4   5   5        1.37        0.93      1.24 o 
  -3   5   5      800.63      876.99     17.53 o 
  -2   5   5      111.74      122.47      1.97 o 
  -1   5   5      146.94      128.25      2.32 o 
   0   5   5      125.02      103.56      2.53 o 
   1   5   5       70.62       61.48      1.52 o 
   2   5   5        0.58        0.53      0.46 o 
   3   5   5       81.33       91.77      1.78 o 
   4   5   5       57.15       46.11      1.24 o 
   5   5   5     2348.18     2668.93     34.14 o 
   6   5   5      574.35      619.42      9.85 o 
   7   5   5      359.15      362.82      7.35 o 
   8   5   5      422.14      420.40     16.76 o 
   9   5   5       41.97       38.14      3.23 o 
  10   5   5        1.42        2.65      1.31 o 
  11   5   5       11.35        8.90      4.19 o 
  -8   6   5        7.05        6.38      1.59 o 
  -7   6   5        2.60        0.63      1.43 o 
  -6   6   5       51.83       56.99      4.08 o 
  -5   6   5      129.75      131.72      8.34 o 
  -4   6   5      712.73      817.09     20.48 o 
  -3   6   5      496.91      494.50      7.35 o 
  -2   6   5      509.55      554.47      8.45 o 
  -1   6   5       15.92       13.08      1.45 o 
   0   6   5       68.49       55.90      1.35 o 
   1   6   5        6.16        9.28      0.91 o 
   2   6   5       10.13        7.92      0.97 o 
   3   6   5      370.30      373.02      5.45 o 
   4   6   5      505.69      477.90      5.36 o 
   5   6   5      331.28      347.95     10.39 o 
   6   6   5      358.19      388.93     11.20 o 
   7   6   5      133.01      155.00      2.75 o 
   8   6   5        3.14        3.28      1.56 o 
   9   6   5        0.00        1.24      0.89 o 
  10   6   5       11.57       19.84      5.14 o 
  11   6   5        0.03        2.33      1.41 o 
  -8   7   5        7.67        7.18      4.46 o 
  -7   7   5       16.86       16.23      5.28 o 
  -6   7   5       14.54       10.84      2.83 o 
  -5   7   5        3.84        4.36      1.93 o 
  -4   7   5       23.85       26.05      2.83 o 
  -3   7   5      206.48      217.56      6.83 o 
  -2   7   5        9.63       10.62      1.67 o 
  -1   7   5       30.41       37.45      2.44 o 
   0   7   5       63.66       66.59      1.75 o 
   1   7   5        0.36        0.61      0.35 o 
   2   7   5      132.83      134.57      3.37 o 
   3   7   5        8.75        6.73      1.00 o 
   4   7   5      120.46      116.39      2.24 o 
   5   7   5        4.94        4.07      1.01 o 
   6   7   5      111.92      110.08      2.04 o 
   7   7   5       15.49       14.97      0.98 o 
   8   7   5       76.17       77.62      6.98 o 
   9   7   5        2.05        3.96      2.16 o 
  10   7   5        0.00        1.77      1.71 o 
  11   7   5       15.00       14.49      5.04 o 
  -7   8   5        0.63        3.04      1.81 o 
  -6   8   5        8.99        4.56      2.28 o 
  -5   8   5       39.01       48.30      2.50 o 
  -4   8   5        9.34        9.98      2.42 o 
  -3   8   5       86.32       85.79      4.01 o 
  -2   8   5       60.66       54.01      3.66 o 
  -1   8   5        0.19        0.41      0.97 o 
   0   8   5      104.77      110.17      7.41 o 
   1   8   5       89.84       99.54      4.25 o 
   2   8   5      243.75      259.35      5.14 o 
   3   8   5       91.09      111.21      1.71 o 
   4   8   5       29.25       28.46      0.93 o 
   5   8   5        3.76        6.58      1.19 o 
   6   8   5       68.65       64.88      1.55 o 
   7   8   5       98.84       92.21      4.32 o 
   8   8   5       67.97       64.22      3.77 o 
   9   8   5        2.70        3.24      1.83 o 
  10   8   5       11.90        7.99      2.69 o 
  11   8   5        3.61        3.59      2.48 o 
  -6   9   5        0.03        1.51      2.17 o 
  -5   9   5        0.18        1.19      1.49 o 
  -4   9   5        8.14        6.69      2.52 o 
  -3   9   5       10.78        8.89      2.44 o 
  -2   9   5       17.90       13.19      1.60 o 
  -1   9   5        0.31        1.90      1.36 o 
   0   9   5        0.23        0.83      1.37 o 
   1   9   5       17.98       15.75      3.56 o 
   2   9   5        0.67        1.78      0.43 o 
   3   9   5        2.70        1.53      0.70 o 
   4   9   5      158.20      145.18      3.12 o 
   5   9   5       63.12       52.37      1.56 o 
   6   9   5        0.00        0.18      0.37 o 
   7   9   5       11.02        9.48      1.67 o 
   8   9   5        0.86       -0.25      1.30 o 
   9   9   5        5.56        4.87      3.06 o 
  10   9   5        1.84        4.37      1.78 o 
  11   9   5        0.89       -0.18      1.80 o 
  -6  10   5        0.08        2.02      1.83 o 
  -5  10   5        2.10        1.60      2.21 o 
  -4  10   5        1.64        2.52      1.84 o 
  -3  10   5        0.31       -0.08      2.04 o 
  -2  10   5      125.43      118.16      6.59 o 
  -1  10   5        0.69        1.08      1.09 o 
   0  10   5       12.98       13.32      4.57 o 
   1  10   5       13.32       15.04      3.87 o 
   2  10   5      229.74      216.87      7.31 o 
   3  10   5      103.37       94.92      1.44 o 
   4  10   5      780.43      812.89     21.07 o 
   5  10   5       19.29       15.41      1.01 o 
   6  10   5        0.00        1.06      0.89 o 
   7  10   5       12.24       13.04      4.20 o 
   8  10   5       91.41      105.87      4.86 o 
   9  10   5       14.02       12.99      3.17 o 
  10  10   5        0.24       -1.62      2.13 o 
  11  10   5        9.33        8.07      2.97 o 
  -5  11   5       12.46        9.21      3.96 o 
  -4  11   5        1.00        1.99      2.16 o 
  -3  11   5       10.20       11.31      3.08 o 
  -2  11   5        1.71       -0.20      1.91 o 
  -1  11   5       16.36       15.30      3.67 o 
   0  11   5       67.15       61.34      3.55 o 
   1  11   5       54.12       60.37      3.88 o 
   2  11   5        8.76        8.78      3.18 o 
   3  11   5       35.50       35.40      2.02 o 
   4  11   5       82.41       89.85      3.02 o 
   5  11   5        7.71        3.64      1.31 o 
   6  11   5       13.55       12.77      1.98 o 
   7  11   5       54.90       63.39      2.95 o 
   8  11   5        3.28        2.51      1.72 o 
   9  11   5       18.57       22.52      2.70 o 
  10  11   5       12.33       11.53      5.15 o 
  11  11   5       19.96       12.70      7.44 o 
  -4  12   5        1.79        2.49      1.45 o 
  -3  12   5        2.53        2.99      2.23 o 
  -2  12   5       10.96       15.60      3.60 o 
  -1  12   5       64.65       65.49      7.16 o 
   0  12   5        0.23        0.90      1.26 o 
   1  12   5       10.31        7.04      2.20 o 
   2  12   5       15.76       12.14      3.14 o 
   3  12   5      113.06      113.94     12.28 o 
   4  12   5       15.91       12.29      2.87 o 
   5  12   5       77.09       80.88      3.73 o 
   6  12   5       12.73       10.51      3.34 o 
   7  12   5       22.14       16.49      4.19 o 
   8  12   5        5.28        3.59      1.73 o 
   9  12   5        1.30        2.28      1.87 o 
  10  12   5        0.01        0.82      1.12 o 
  -3  13   5        7.29        8.41      3.19 o 
  -2  13   5        0.29        1.68      1.68 o 
  -1  13   5       12.62       11.39      4.96 o 
   0  13   5        1.77        1.27      1.69 o 
   1  13   5        0.33        2.03      1.95 o 
   2  13   5        1.26        1.62      1.47 o 
   3  13   5        0.26        0.17      1.49 o 
   4  13   5      128.53      133.67      7.44 o 
   5  13   5        1.41        1.99      1.88 o 
   6  13   5        2.43        1.66      2.27 o 
   7  13   5        0.71        0.99      1.08 o 
   8  13   5        1.50        1.19      1.88 o 
   9  13   5        0.51        1.34      1.14 o 
  10  13   5        7.65        5.79      3.42 o 
  -1  14   5        0.46        1.28      2.01 o 
   0  14   5        4.86        4.37      2.03 o 
   1  14   5        1.03        3.18      2.41 o 
   2  14   5        0.49        0.15      1.63 o 
   3  14   5       27.78       30.06      3.21 o 
   4  14   5        3.95        3.01      1.41 o 
   5  14   5       41.95       40.36     15.95 o 
   6  14   5        6.67        5.71      5.14 o 
   7  14   5        2.62       -0.24      3.36 o 
   8  14   5        8.64        9.07      5.25 o 
   9  14   5        0.00       -1.07      3.10 o 
   0  15   5        2.26        1.03      1.74 o 
   1  15   5        1.83        4.50      2.12 o 
   2  15   5        0.48        1.73      1.43 o 
   3  15   5        1.34        0.44      1.59 o 
   4  15   5       40.82       40.33      4.47 o 
   5  15   5       35.39       37.24      5.02 o 
   6  15   5        0.00        3.34      2.79 o 
   7  15   5       34.48       30.33     14.38 o 
   8  15   5        7.75        3.12      3.38 o 
   3  16   5        9.62        6.61      5.88 o 
   4  16   5        4.20        2.56      3.31 o 
   5  16   5        2.55        1.55      2.68 o 
   6  16   5       36.38       34.87     13.88 o 
  -3 -13   6       18.93       10.93      6.34 o 
  -6 -12   6        0.23        1.37      1.73 o 
  -5 -12   6        0.00        2.11      0.77 o 
  -4 -12   6       27.21       16.50      5.74 o 
  -3 -12   6        0.01       -0.08      1.00 o 
  -2 -12   6        2.95        1.09      2.24 o 
  -1 -12   6       11.71        8.96      6.04 o 
   0 -12   6       10.65       10.34      7.58 o 
   1 -12   6        4.74        8.64      5.24 o 
  -7 -11   6       11.01        9.03      4.70 o 
  -6 -11   6        2.17        3.39      1.47 o 
  -5 -11   6       14.00       12.81      4.93 o 
  -4 -11   6        1.64        2.65      0.74 o 
  -3 -11   6        0.00        1.70      0.71 o 
  -2 -11   6       29.50       32.33      3.28 o 
  -1 -11   6       15.01        9.50      4.61 o 
   0 -11   6        9.48        6.26      2.28 o 
   1 -11   6       37.47       32.67     15.16 o 
   2 -11   6        1.27        1.43      2.69 o 
  -8 -10   6        1.97        1.27      2.05 o 
  -7 -10   6       13.23       14.15      3.57 o 
  -6 -10   6        3.23        2.64      1.59 o 
  -5 -10   6        5.42        3.00      0.99 o 
  -4 -10   6        0.50        0.72      0.69 o 
  -3 -10   6       40.00       42.45      3.36 o 
  -2 -10   6        3.67        4.01      0.88 o 
  -1 -10   6       15.62       24.49      5.90 o 
   0 -10   6        3.39        2.54      1.56 o 
   1 -10   6        9.97        7.40      3.13 o 
   2 -10   6        9.49        9.59      3.35 o 
   3 -10   6        3.45        2.84      2.04 o 
   4 -10   6        0.13        1.81      1.25 o 
  -9  -9   6        1.47        4.24      2.24 o 
  -8  -9   6        0.18        0.89      0.98 o 
  -7  -9   6        3.73        5.35      2.16 o 
  -6  -9   6        4.51        3.09      1.17 o 
  -5  -9   6       28.97       32.60      2.75 o 
  -4  -9   6        3.89        5.05      2.08 o 
  -3  -9   6       12.52        9.11      3.58 o 
  -2  -9   6      227.63      253.65      4.80 o 
  -1  -9   6        5.81        4.24      1.04 o 
   0  -9   6        1.98        2.40      1.43 o 
   1  -9   6        1.68        3.54      1.35 o 
   2  -9   6       11.31       10.43      3.59 o 
   3  -9   6       32.77       42.62      4.27 o 
   4  -9   6        7.20        3.71      2.24 o 
   5  -9   6        0.59        4.27      3.83 o 
  -9  -8   6        6.83        4.11      1.71 o 
  -8  -8   6       15.05       10.53      3.60 o 
  -7  -8   6       17.06       14.78      4.28 o 
  -6  -8   6        1.57        0.87      0.77 o 
  -5  -8   6       81.02       73.50      3.92 o 
  -4  -8   6       17.87       15.95      2.03 o 
  -3  -8   6       55.18       53.94      2.64 o 
  -2  -8   6       12.84       16.17      3.08 o 
  -1  -8   6        8.23        6.72      1.52 o 
   0  -8   6      173.34      176.46      7.44 o 
   1  -8   6        1.97        1.20      1.62 o 
   2  -8   6        3.36        2.75      1.52 o 
   3  -8   6        7.40        4.88      1.45 o 
   4  -8   6        4.03        4.03      1.76 o 
   5  -8   6        0.47        3.16      1.51 o 
   6  -8   6        0.24        2.15      1.52 o 
 -10  -7   6        0.16        2.29      1.38 o 
  -9  -7   6        9.48        6.13      2.47 o 
  -8  -7   6       42.88       44.85     11.00 o 
  -7  -7   6       39.52       37.39      1.82 o 
  -6  -7   6        0.02        0.50      1.26 o 
  -5  -7   6      206.73      202.08      6.24 o 
  -4  -7   6      105.05      105.77      3.22 o 
  -3  -7   6      120.40      136.71      3.34 o 
  -2  -7   6       16.31       12.19      2.73 o 
  -1  -7   6       37.86       46.83      1.59 o 
   0  -7   6       15.00       15.49      1.22 o 
   1  -7   6       10.43        7.84      1.20 o 
   2  -7   6      231.11      242.99      8.29 o 
   3  -7   6      141.34      157.47      8.06 o 
   4  -7   6       20.64       20.80      6.73 o 
   5  -7   6       18.83       14.41      5.12 o 
   6  -7   6        1.55        2.93      1.73 o 
 -10  -6   6       10.25        6.80      2.98 o 
  -9  -6   6       11.35       13.36      3.87 o 
  -8  -6   6       37.56       41.71      5.45 o 
  -7  -6   6       23.83       23.75      2.24 o 
  -6  -6   6      319.93      314.20      6.60 o 
  -5  -6   6       78.94       74.79      2.48 o 
  -4  -6   6        7.50        8.63      2.37 o 
  -3  -6   6        0.20        0.55      0.82 o 
  -2  -6   6       96.76       90.55      3.16 o 
  -1  -6   6       71.28       65.70      1.75 o 
   0  -6   6      154.58      141.61      5.80 o 
   1  -6   6       13.74       11.36      0.82 o 
   2  -6   6       98.54      111.03      4.36 o 
   3  -6   6      270.21      325.44     32.76 o 
   4  -6   6      904.47     1140.40     40.23 o 
   5  -6   6       61.79       61.21      4.56 o 
   6  -6   6        0.72        1.13      1.68 o 
   7  -6   6        0.72        1.27      2.44 o 
 -10  -5   6        1.37        0.31      2.03 o 
  -9  -5   6        1.15        2.07      1.38 o 
  -8  -5   6      112.78      118.88      3.79 o 
  -7  -5   6      381.88      443.01      8.59 o 
  -6  -5   6      939.08     1069.24     19.21 o 
  -5  -5   6      116.85      119.57      2.98 o 
  -4  -5   6       30.97       32.80      2.38 o 
  -3  -5   6       17.79       14.52      1.44 o 
  -2  -5   6       22.52       25.65      2.43 o 
  -1  -5   6        0.24        0.49      0.43 o 
   0  -5   6        9.30        9.24      1.28 o 
   1  -5   6       30.24       27.41      1.15 o 
   2  -5   6       83.64       69.10      3.67 o 
   3  -5   6       16.70       18.14      2.90 o 
   4  -5   6       37.47       34.75      7.77 o 
   5  -5   6      194.16      207.52      7.92 o 
   6  -5   6       18.66       18.21      5.96 o 
   7  -5   6        3.57        3.21      2.91 o 
   8  -5   6        0.00       -0.15      1.39 o 
 -10  -4   6       14.47       10.74      3.64 o 
  -9  -4   6       57.15       54.68      5.48 o 
  -8  -4   6        0.09        0.39      1.18 o 
  -7  -4   6       68.59       67.58      3.54 o 
  -6  -4   6      195.45      213.50      5.73 o 
  -5  -4   6      314.15      320.91      6.43 o 
  -4  -4   6      148.47      164.41      5.10 o 
  -3  -4   6       47.31       43.44      1.73 o 
  -2  -4   6        0.02        0.30      0.68 o 
  -1  -4   6       10.21       10.96      1.17 o 
   0  -4   6      168.97      185.70      4.23 o 
   1  -4   6        7.82       10.67      0.78 o 
   2  -4   6       72.98       81.61      3.27 o 
   3  -4   6        0.64       -0.07      1.10 o 
   4  -4   6      122.75      121.61      5.42 o 
   5  -4   6      202.99      224.27      9.43 o 
   6  -4   6        6.91        6.68      3.47 o 
   7  -4   6        0.00       -0.39      2.15 o 
   8  -4   6       16.98       20.91      7.63 o 
 -10  -3   6        5.38        5.88      2.85 o 
  -9  -3   6        7.27        6.93      2.09 o 
  -8  -3   6        0.03        1.08      0.50 o 
  -7  -3   6        5.89        5.83      1.62 o 
  -6  -3   6        8.91       10.67      2.29 o 
  -5  -3   6       99.65      101.76      2.98 o 
  -4  -3   6       33.90       25.86      2.24 o 
  -3  -3   6        0.04        2.89      1.39 o 
  -2  -3   6      423.32      466.83     21.38 o 
  -1  -3   6       28.40       35.40      1.32 o 
   0  -3   6        1.02        1.05      0.55 o 
   1  -3   6       87.87       68.67      1.24 o 
   2  -3   6      122.83      145.96      3.88 o 
   3  -3   6       25.01       22.01      5.71 o 
   4  -3   6       42.04       38.70      3.29 o 
   5  -3   6       28.66       36.32      3.60 o 
   6  -3   6      120.04      115.19      5.21 o 
   7  -3   6      100.78      110.53      5.29 o 
   8  -3   6        0.84        2.33      1.26 o 
   9  -3   6       10.28       11.97      3.99 o 
 -10  -2   6        0.05        0.73      1.33 o 
  -9  -2   6        4.71        6.52      2.01 o 
  -8  -2   6       13.07        8.81      2.36 o 
  -7  -2   6        2.92        2.12      0.61 o 
  -6  -2   6       32.50       30.80      2.47 o 
  -5  -2   6       27.20       25.33      2.64 o 
  -4  -2   6       42.06       48.72      2.21 o 
  -3  -2   6      101.99      106.17      3.40 o 
  -2  -2   6      448.18      438.08     15.29 o 
  -1  -2   6      610.07      612.73      7.41 o 
   0  -2   6       26.06       18.91      1.30 o 
   1  -2   6       65.86       87.12      2.53 o 
   2  -2   6      156.92      172.69      1.89 o 
   3  -2   6        2.83        4.36      1.32 o 
   4  -2   6       12.91       13.62      4.18 o 
   5  -2   6      129.99      119.84      4.97 o 
   6  -2   6        0.63        1.03      0.52 o 
   7  -2   6       18.23       19.32      6.55 o 
   8  -2   6       18.40       18.69      6.03 o 
   9  -2   6       10.63        7.56      3.72 o 
 -10  -1   6        1.34        1.38      1.40 o 
  -9  -1   6        0.19        1.17      0.98 o 
  -8  -1   6        0.01        1.62      1.04 o 
  -7  -1   6        1.31        3.76      1.80 o 
  -6  -1   6       16.89       16.30      2.91 o 
  -5  -1   6        0.78        0.95      0.85 o 
  -4  -1   6      556.33      574.60      9.17 o 
  -3  -1   6        2.93        3.07      1.73 o 
  -2  -1   6       77.88       74.76      1.76 o 
  -1  -1   6       53.39       51.13      1.82 o 
   0  -1   6       36.53       31.35      1.01 o 
   1  -1   6      111.47      124.51      1.87 o 
   2  -1   6       49.32       59.65      1.57 o 
   3  -1   6       10.67       10.16      1.10 o 
   4  -1   6        8.77        9.35      0.71 o 
   5  -1   6      100.36      114.40      1.55 o 
   6  -1   6        3.50        2.68      0.58 o 
   7  -1   6      302.00      327.51      6.41 o 
   8  -1   6       35.62       53.48      5.52 o 
   9  -1   6        2.01        2.01      1.99 o 
  10  -1   6        0.32        3.26      2.65 o 
 -10   0   6        2.07        1.71      1.65 o 
  -9   0   6        0.22        0.69      1.24 o 
  -8   0   6       26.73       28.56      3.59 o 
  -7   0   6      275.41      305.53      6.32 o 
  -5   0   6       32.23       22.60      4.37 o 
  -4   0   6       51.07       28.84      4.60 o 
  -3   0   6     2992.00     3241.73     79.59 o 
  -2   0   6      408.73      442.88      6.52 o 
  -1   0   6        5.60        4.18      1.56 o 
   0   0   6      199.20      199.44      3.47 o 
   1   0   6       82.61       59.56      1.19 o 
   2   0   6      448.22      414.02     10.61 o 
   3   0   6        0.51        1.95      0.50 o 
   4   0   6      112.83      112.74      1.80 o 
   5   0   6        0.32        0.86      0.47 o 
   6   0   6       20.14       24.82      1.84 o 
   7   0   6       27.86       35.05      3.31 o 
   8   0   6      132.37      121.28      3.33 o 
   9   0   6       18.68       21.08      6.52 o 
  10   0   6        5.95        8.56      2.55 o 
 -10   1   6        0.36        1.38      1.19 o 
  -9   1   6        2.34        2.95      1.42 o 
  -8   1   6       16.00       13.00      2.54 o 
  -7   1   6        1.11        1.15      1.04 o 
  -6   1   6        0.33       -0.08      1.05 o 
  -5   1   6       14.48       13.70      1.89 o 
  -4   1   6      340.93      364.78      7.02 o 
  -3   1   6      396.79      426.79     11.02 o 
  -2   1   6      934.46     1088.08     14.69 o 
  -1   1   6       41.38       51.99      1.33 o 
   0   1   6       75.33       59.07      1.17 o 
   1   1   6      164.72      175.33      2.98 o 
   2   1   6      325.74      356.81      7.98 o 
   3   1   6        4.46        3.89      0.73 o 
   4   1   6        0.24        0.60      0.30 o 
   5   1   6        8.84       12.29      1.39 o 
   6   1   6        1.46        1.09      0.51 o 
   7   1   6       28.84       26.99      2.73 o 
   8   1   6       73.05       72.41      3.02 o 
   9   1   6        0.04        0.82      0.95 o 
  10   1   6        1.35        0.20      1.74 o 
  11   1   6        1.15        1.55      2.16 o 
  -9   2   6        4.84        4.50      2.17 o 
  -8   2   6        0.00        2.73      0.86 o 
  -7   2   6        7.25        6.99      1.63 o 
  -6   2   6        9.62       10.33      1.43 o 
  -5   2   6        0.05        0.98      0.75 o 
  -4   2   6       36.69       42.80      2.21 o 
  -3   2   6       26.93       28.86      3.21 o 
  -2   2   6      249.58      334.82      6.79 o 
  -1   2   6      465.12      527.29     17.64 o 
   0   2   6        9.68        8.56      1.04 o 
   1   2   6        2.03        2.87      0.55 o 
   2   2   6      406.68      376.19      5.46 o 
   3   2   6      333.22      339.04      5.35 o 
   4   2   6      397.38      441.80      5.74 o 
   5   2   6       53.07       64.85      1.73 o 
   6   2   6       31.68       28.69      4.31 o 
   7   2   6      109.36      105.66      3.52 o 
   8   2   6       79.17       71.88      2.81 o 
   9   2   6       34.84       33.58      3.19 o 
  10   2   6        3.67        4.04      1.30 o 
  11   2   6        0.46        1.09      1.45 o 
  -9   3   6        1.72        1.70      1.33 o 
  -8   3   6        1.46        2.20      1.10 o 
  -7   3   6       34.73       31.16      3.03 o 
  -6   3   6      127.73      138.25      3.70 o 
  -5   3   6       95.77       97.39      2.84 o 
  -4   3   6      127.14      152.20      5.98 o 
  -3   3   6      372.97      397.18      6.71 o 
  -2   3   6       21.18       20.31      1.86 o 
  -1   3   6      854.99      968.20     24.62 o 
   0   3   6       82.23      108.70      2.39 o 
   1   3   6       23.14       26.23      0.76 o 
   2   3   6       41.42       55.18      1.29 o 
   3   3   6      300.06      306.91      3.96 o 
   4   3   6      165.83      190.62      7.93 o 
   5   3   6       29.46       33.13      1.57 o 
   6   3   6       27.41       32.68      2.31 o 
   7   3   6       16.15       11.84      2.94 o 
   8   3   6      277.69      306.41      6.97 o 
   9   3   6       11.81        9.90      1.88 o 
  10   3   6       10.14        6.27      2.27 o 
  11   3   6        0.92        0.59      1.25 o 
  -9   4   6        0.01        2.03      1.17 o 
  -8   4   6        1.17        2.71      1.60 o 
  -7   4   6        5.35        2.26      1.72 o 
  -6   4   6        1.09        1.47      1.09 o 
  -5   4   6       25.85       41.98      4.97 o 
  -4   4   6       11.85       15.15      2.23 o 
  -3   4   6      144.20      122.46      3.49 o 
  -2   4   6      565.98      591.26      7.50 o 
  -1   4   6      169.67      166.48      2.52 o 
   0   4   6      198.17      201.55      4.23 o 
   1   4   6      852.25      769.01     11.26 o 
   2   4   6      218.72      244.64      3.48 o 
   3   4   6     2574.11     2721.73     41.54 o 
   4   4   6       55.20       43.71      1.20 o 
   5   4   6      147.82      161.61      3.33 o 
   6   4   6       22.94       24.29      1.94 o 
   7   4   6      186.17      183.09      5.92 o 
   8   4   6      220.31      270.63      5.67 o 
   9   4   6       13.60       11.80      2.78 o 
  10   4   6       11.92        9.81      2.07 o 
  11   4   6        0.30       -0.02      1.71 o 
  -8   5   6        0.56        1.55      1.11 o 
  -7   5   6        4.87        3.18      1.59 o 
  -6   5   6       18.00       15.19      3.57 o 
  -5   5   6       10.73       11.42      2.35 o 
  -4   5   6      868.91      995.33     27.67 o 
  -3   5   6      122.25      118.36      3.33 o 
  -2   5   6      147.78      145.87      2.21 o 
  -1   5   6       40.36       48.69      1.37 o 
   0   5   6        6.46        4.90      0.79 o 
   1   5   6       23.44       14.12      2.48 o 
   2   5   6       31.62       30.61      1.07 o 
   3   5   6      987.15     1027.48     11.36 o 
   4   5   6      183.21      180.25      2.12 o 
   5   5   6      129.56      121.88      2.09 o 
   6   5   6      132.86      118.11      2.38 o 
   7   5   6      166.51      152.71      5.30 o 
   8   5   6       38.53       44.66      2.48 o 
   9   5   6        9.02        9.88      2.39 o 
  10   5   6        1.76        8.50      4.08 o 
  11   5   6        5.00        3.59      1.48 o 
  -8   6   6       14.95       11.03      3.61 o 
  -7   6   6        3.15        1.80      1.67 o 
  -6   6   6        8.10        9.16      2.75 o 
  -5   6   6        3.95        2.19      2.15 o 
  -4   6   6      261.02      263.85     10.17 o 
  -3   6   6        5.28       18.48      7.86 o 
  -2   6   6      100.77      117.03      2.52 o 
  -1   6   6       72.87       77.60      2.03 o 
   0   6   6       67.29       74.54      1.68 o 
   1   6   6      148.63      119.96      2.58 o 
   2   6   6        0.05        0.20      0.61 o 
   3   6   6       53.70       54.63      1.31 o 
   4   6   6       14.83       21.20      1.21 o 
   5   6   6       14.85       14.31      2.18 o 
   6   6   6      119.99      148.81      7.20 o 
   7   6   6        0.49        0.33      0.71 o 
   8   6   6      260.48      292.03     16.10 o 
   9   6   6       15.50       11.80      2.71 o 
  10   6   6        1.87        2.39      1.41 o 
  11   6   6        2.17        2.58      1.77 o 
  -7   7   6        4.64        5.13      2.08 o 
  -6   7   6        0.41        1.47      1.04 o 
  -5   7   6        2.78        2.98      1.22 o 
  -4   7   6       87.33       75.85      3.23 o 
  -3   7   6       65.52       61.22      1.76 o 
  -2   7   6       53.64       51.25      1.97 o 
  -1   7   6      192.31      195.91      3.58 o 
   0   7   6       40.75       28.12      1.20 o 
   1   7   6        0.51        0.16      0.41 o 
   2   7   6      197.37      200.46      4.71 o 
   3   7   6      930.06      901.08     11.96 o 
   4   7   6      397.89      415.30      6.19 o 
   5   7   6       75.41       74.13      2.23 o 
   6   7   6      177.05      191.52      3.48 o 
   7   7   6      119.21      103.01      1.95 o 
   8   7   6       77.81       81.16      4.50 o 
   9   7   6       24.33       30.43      6.76 o 
  10   7   6        7.98        7.16      2.47 o 
  11   7   6        4.49        2.87      2.02 o 
  -7   8   6        0.30        2.19      2.41 o 
  -6   8   6        7.97        4.19      2.47 o 
  -5   8   6        2.56        0.76      1.22 o 
  -4   8   6        0.19        1.22      0.96 o 
  -3   8   6      228.88      225.25      6.77 o 
  -2   8   6      169.89      154.80      5.38 o 
  -1   8   6        3.07        1.80      0.78 o 
   0   8   6       50.50       56.82      1.53 o 
   1   8   6      254.10      265.92      4.79 o 
   2   8   6      132.66      149.14      3.71 o 
   3   8   6      356.63      376.25      5.86 o 
   4   8   6       25.55       22.61      1.94 o 
   5   8   6      109.48      107.78      3.25 o 
   6   8   6        7.42       10.75      2.84 o 
   7   8   6       33.71       34.24      1.29 o 
   8   8   6      147.32      138.44      6.70 o 
   9   8   6       12.56       13.31      4.62 o 
  10   8   6        2.60        2.35      1.83 o 
  11   8   6        3.73        3.86      2.91 o 
  -6   9   6        0.57        1.61      1.96 o 
  -5   9   6        2.55        3.60      1.89 o 
  -4   9   6        7.35        6.09      2.63 o 
  -3   9   6        3.72        6.94      2.73 o 
  -2   9   6       21.73       20.30      1.81 o 
  -1   9   6      139.01      141.80      1.98 o 
   0   9   6       22.60       20.43      5.16 o 
   1   9   6       13.70       19.65      3.80 o 
   2   9   6        2.57        1.89      0.72 o 
   3   9   6      867.13      904.04     40.70 o 
   4   9   6        0.03        0.74      0.49 o 
   5   9   6       32.12       33.93      1.48 o 
   6   9   6       44.43       33.03      4.26 o 
   7   9   6       61.98       67.01      2.21 o 
   8   9   6       12.55       11.82      3.28 o 
   9   9   6        2.25        2.37      1.98 o 
  10   9   6        6.67        6.78      2.04 o 
  11   9   6        0.70        0.44      1.47 o 
  -5  10   6        0.49        0.59      2.19 o 
  -4  10   6        0.92        2.14      1.97 o 
  -3  10   6       25.13       22.57      7.15 o 
  -2  10   6        3.03        1.72      2.02 o 
  -1  10   6        1.19        1.45      1.53 o 
   0  10   6        0.05        0.87      1.32 o 
   1  10   6        7.44       10.00      2.72 o 
   2  10   6       79.02       81.09      3.67 o 
   3  10   6       14.02       13.79      1.46 o 
   4  10   6        5.37        6.46      0.88 o 
   5  10   6       42.80       50.27      2.71 o 
   6  10   6       30.34       24.69      1.63 o 
   7  10   6        1.33        2.27      2.02 o 
   8  10   6        6.70        4.13      2.29 o 
   9  10   6        1.16        0.18      1.29 o 
  10  10   6        0.45        2.82      1.37 o 
  11  10   6        1.43        2.77      2.80 o 
  -5  11   6        9.73        9.54      5.73 o 
  -4  11   6        0.82       -0.74      1.71 o 
  -3  11   6        0.23        0.48      1.43 o 
  -2  11   6       10.59        9.51      2.63 o 
  -1  11   6        0.07        2.16      1.45 o 
   0  11   6       34.66       37.61      5.17 o 
   1  11   6       31.56       37.03      3.50 o 
   2  11   6        5.07        3.80      1.60 o 
   3  11   6      134.18      153.83      5.97 o 
   4  11   6      104.67      125.51      3.43 o 
   5  11   6       97.60      107.59      4.99 o 
   6  11   6       44.21       57.78      2.01 o 
   7  11   6        2.65        1.98      1.60 o 
   8  11   6        0.83        1.57      1.56 o 
   9  11   6        1.29        1.58      1.67 o 
  10  11   6        0.87        1.26      0.93 o 
  11  11   6        2.94        3.49      2.04 o 
  -4  12   6       15.02       12.17      4.77 o 
  -3  12   6       16.98       13.78      4.53 o 
  -2  12   6        0.45        2.41      1.79 o 
  -1  12   6        3.92        2.44      2.48 o 
   0  12   6       16.29       12.57      5.02 o 
   1  12   6       14.50       11.97      3.05 o 
   2  12   6        1.23        4.75     12.01 o 
   3  12   6       14.74       12.02      2.48 o 
   4  12   6        5.14        6.03      2.06 o 
   5  12   6        4.90        3.27      1.14 o 
   6  12   6        0.56       -0.09      1.32 o 
   7  12   6        1.49        1.78      1.20 o 
   8  12   6        5.43        4.43      1.98 o 
   9  12   6       26.16       22.16      7.89 o 
  10  12   6        5.73        7.73      2.80 o 
  -3  13   6        0.16        1.49      1.89 o 
  -2  13   6        0.11        2.77      1.39 o 
  -1  13   6        0.02        0.39      1.99 o 
   0  13   6       10.88       10.81      3.90 o 
   1  13   6        0.67        0.09      2.08 o 
   2  13   6       10.52        8.63      2.53 o 
   3  13   6       14.63       14.50      5.17 o 
   4  13   6        2.49        2.25      0.84 o 
   5  13   6       26.53       22.58      5.62 o 
   6  13   6       45.02       60.63      4.99 o 
   7  13   6       10.99        8.46      3.80 o 
   8  13   6        7.06        6.88      3.39 o 
   9  13   6        8.27        5.75      3.51 o 
  10  13   6        1.55        4.14      2.41 o 
  -1  14   6        0.16        2.19      1.05 o 
   0  14   6        1.01        3.88      2.10 o 
   1  14   6        7.44        4.05      2.29 o 
   2  14   6        3.44        3.23      1.95 o 
   3  14   6        0.48        0.56      1.21 o 
   4  14   6       22.55       31.73      3.12 o 
   5  14   6       33.17       35.87     18.93 o 
   6  14   6       12.82       15.53      4.16 o 
   7  14   6        2.48        2.42      2.43 o 
   8  14   6       20.48       21.05      9.95 o 
   9  14   6        1.19        3.03      2.12 o 
   0  15   6        1.32        1.28      1.64 o 
   1  15   6        8.31        8.86      3.88 o 
   2  15   6       30.22       34.24      7.76 o 
   3  15   6       19.58       17.31      4.80 o 
   4  15   6        0.15        3.58      3.35 o 
   5  15   6       33.27       21.07     17.00 o 
   6  15   6        0.35        1.26      2.17 o 
   7  15   6       29.93       33.10     12.36 o 
   8  15   6       21.98       13.45      8.30 o 
   3  16   6        6.41        3.79      2.34 o 
   4  16   6        6.53        8.08      4.38 o 
   5  16   6        8.22        8.88      4.03 o 
  -5 -12   7       14.61       16.65      5.63 o 
  -4 -12   7        4.69       10.01      3.86 o 
  -3 -12   7        1.86        2.21      1.08 o 
  -2 -12   7        0.51        2.80      2.57 o 
  -1 -12   7        0.04       -0.06      2.21 o 
  -6 -11   7       23.10       23.59      4.68 o 
  -5 -11   7       10.78       10.63      3.86 o 
  -4 -11   7       45.71       49.53      3.61 o 
  -3 -11   7        9.22        5.08      2.24 o 
  -2 -11   7        9.49        7.88      1.61 o 
  -1 -11   7        1.38        1.18      1.80 o 
   0 -11   7        9.21        5.24      2.74 o 
   1 -11   7       39.24       22.72     10.72 o 
  -8 -10   7        3.01        4.44      1.62 o 
  -7 -10   7        0.26        1.89      1.15 o 
  -6 -10   7       11.55        7.45      2.70 o 
  -5 -10   7        4.22        2.58      1.10 o 
  -4 -10   7        2.34        1.86      0.87 o 
  -3 -10   7       20.68       19.47      2.50 o 
  -2 -10   7        5.57        1.99      1.06 o 
  -1 -10   7       20.53       18.62      5.43 o 
   0 -10   7        5.36        5.85      2.88 o 
   1 -10   7       14.22       13.78      5.20 o 
   2 -10   7       18.65       12.91      5.28 o 
   3 -10   7        1.06       -1.14      3.42 o 
  -8  -9   7        5.42        4.09      1.99 o 
  -7  -9   7        0.13        0.73      0.96 o 
  -6  -9   7       10.33       12.49      3.37 o 
  -5  -9   7       43.16       42.30      2.43 o 
  -4  -9   7       79.12       79.25      2.72 o 
  -3  -9   7       27.56       25.66      1.80 o 
  -2  -9   7       15.37        8.52      2.21 o 
  -1  -9   7       13.68       11.01      2.79 o 
   0  -9   7        3.12        6.87      2.50 o 
   1  -9   7       11.94       10.60      3.48 o 
   2  -9   7       33.24       33.78      4.76 o 
   3  -9   7        0.30        0.86      1.45 o 
   4  -9   7        0.03        1.51      0.95 o 
  -9  -8   7        3.36        2.54      2.47 o 
  -8  -8   7        9.33       12.10      4.61 o 
  -7  -8   7        4.87        4.28      2.69 o 
  -6  -8   7       22.83       20.04      4.63 o 
  -5  -8   7        4.19        2.92      1.02 o 
  -4  -8   7       54.06       49.82      2.33 o 
  -3  -8   7      159.75      166.14      4.34 o 
  -2  -8   7      318.33      319.79      8.32 o 
  -1  -8   7        0.13        0.48      0.74 o 
   0  -8   7      268.72      304.19     23.01 o 
   1  -8   7       36.63       35.57      4.95 o 
   2  -8   7       21.78       21.19      5.29 o 
   3  -8   7       38.62       39.88      3.81 o 
   4  -8   7        2.47        4.18      1.82 o 
   5  -8   7        7.57        9.77      3.34 o 
  -9  -7   7        0.02       -0.06      1.98 o 
  -8  -7   7       12.27       11.55      3.66 o 
  -7  -7   7       16.00       15.42      3.43 o 
  -6  -7   7       15.35       13.86      3.47 o 
  -5  -7   7       32.52       33.06      3.13 o 
  -4  -7   7      269.12      305.87      5.16 o 
  -3  -7   7        2.94        5.03      1.62 o 
  -2  -7   7       31.86       28.74      1.84 o 
  -1  -7   7      144.11      147.13      3.23 o 
   0  -7   7       16.09       11.48      2.06 o 
   1  -7   7        0.03        0.34      1.42 o 
   2  -7   7       39.99       37.25      4.06 o 
   3  -7   7       18.09       20.42      3.73 o 
   4  -7   7        0.66        0.92      1.33 o 
   5  -7   7        4.74        1.74      1.53 o 
   6  -7   7        5.08        1.93      2.37 o 
  -9  -6   7        1.67        1.45      1.47 o 
  -8  -6   7        0.01        3.08      1.59 o 
  -7  -6   7        1.52        3.17      0.90 o 
  -6  -6   7       12.45        9.83      1.84 o 
  -5  -6   7      854.40     1046.97     27.54 o 
  -4  -6   7        0.03        0.38      1.31 o 
  -3  -6   7        3.74        5.06      1.97 o 
  -2  -6   7       44.05       53.44      2.40 o 
  -1  -6   7       14.67       22.66      1.72 o 
   0  -6   7       42.03       44.20      2.34 o 
   1  -6   7       12.95        8.61      2.52 o 
   2  -6   7        3.69        2.13      1.22 o 
   3  -6   7       17.58       12.79      6.04 o 
   4  -6   7      223.92      259.95      6.80 o 
   5  -6   7        1.49        1.03      2.89 o 
   6  -6   7        1.64        1.61      1.41 o 
   7  -6   7        2.51        0.84      1.56 o 
 -10  -5   7        2.80        2.68      1.78 o 
  -9  -5   7        0.01        2.00      1.71 o 
  -8  -5   7       32.07       41.57      4.61 o 
  -7  -5   7        0.24        2.44      1.91 o 
  -6  -5   7       87.52      100.80      3.53 o 
  -5  -5   7      224.32      260.69      7.01 o 
  -4  -5   7      229.94      246.57      7.37 o 
  -3  -5   7        9.76       11.02      1.75 o 
  -2  -5   7      125.21      131.24      3.14 o 
  -1  -5   7       16.09       18.76      1.02 o 
   0  -5   7        4.26        4.29      1.19 o 
   1  -5   7       25.15       26.24      1.01 o 
   2  -5   7        4.34        2.92      3.05 o 
   3  -5   7       37.05       30.72      3.07 o 
   4  -5   7      291.08      341.59     14.82 o 
   5  -5   7      253.91      285.20      9.26 o 
   6  -5   7        0.92        2.21      2.58 o 
   7  -5   7        1.90        1.42      1.51 o 
 -10  -4   7       13.36        7.13      3.88 o 
  -9  -4   7       14.98       17.36      6.07 o 
  -8  -4   7        2.25        1.89      0.78 o 
  -7  -4   7       49.77       45.73      2.95 o 
  -6  -4   7        7.24        6.58      1.74 o 
  -5  -4   7      536.05      606.67     14.63 o 
  -4  -4   7       44.59       40.68      2.85 o 
  -3  -4   7       50.14       58.55      2.20 o 
  -2  -4   7        4.03        3.56      0.99 o 
  -1  -4   7       40.55       44.92      1.89 o 
   0  -4   7        4.75        6.52      1.16 o 
   1  -4   7       44.42       53.42      2.60 o 
   2  -4   7       28.65       26.04      3.28 o 
   3  -4   7       21.36       25.63      6.93 o 
   4  -4   7      190.08      206.52      6.42 o 
   5  -4   7       73.22       81.65      4.74 o 
   6  -4   7        5.83        7.06      3.85 o 
   7  -4   7        2.50        2.01      2.10 o 
   8  -4   7        1.94        3.96      2.54 o 
 -10  -3   7        2.09        2.71      1.26 o 
  -9  -3   7        3.86        3.42      1.35 o 
  -8  -3   7        0.16        1.96      1.93 o 
  -7  -3   7        1.43        3.12      1.26 o 
  -6  -3   7       36.88       36.17      2.41 o 
  -5  -3   7       95.85      107.19      3.57 o 
  -4  -3   7      194.63      194.77      4.72 o 
  -3  -3   7      149.28      160.72      3.40 o 
  -2  -3   7       10.12       15.61      2.95 o 
  -1  -3   7        0.94        0.55      0.54 o 
   0  -3   7       60.62       61.26      1.22 o 
   1  -3   7       12.19        8.55      1.21 o 
   2  -3   7      251.44      238.59      7.24 o 
   3  -3   7        1.73        2.08      1.21 o 
   4  -3   7       19.95       23.19      5.57 o 
   5  -3   7        8.71        8.78      2.31 o 
   6  -3   7       12.10       14.12      3.27 o 
   7  -3   7       22.45       21.18      8.46 o 
   8  -3   7        0.39        1.44      1.11 o 
   9  -3   7        0.02        0.70      0.84 o 
 -10  -2   7        2.62        1.51      1.51 o 
  -9  -2   7        0.27        1.86      1.18 o 
  -8  -2   7       44.01       37.39      2.51 o 
  -7  -2   7       59.45       52.98      4.57 o 
  -6  -2   7       60.77       74.33      3.01 o 
  -5  -2   7        8.85        7.60      2.09 o 
  -4  -2   7        1.48        2.62      1.22 o 
  -3  -2   7      449.06      512.01      9.18 o 
  -2  -2   7       95.54       68.04      2.16 o 
  -1  -2   7      339.99      352.63      5.82 o 
   0  -2   7      775.77      829.58     13.67 o 
   1  -2   7       13.67       14.73      1.11 o 
   2  -2   7      183.83      214.63      4.46 o 
   3  -2   7        7.63       10.25      3.49 o 
   4  -2   7       99.58       98.48      4.14 o 
   5  -2   7       19.45       16.09      4.71 o 
   6  -2   7       61.64       71.89      4.25 o 
   7  -2   7       21.86       17.06      4.70 o 
   8  -2   7        3.62        4.63      1.53 o 
   9  -2   7        0.44        2.27      1.80 o 
 -10  -1   7        1.31        2.05      1.23 o 
  -9  -1   7        2.26        2.56      0.80 o 
  -8  -1   7       23.01       16.32      3.78 o 
  -7  -1   7        0.46        1.02      1.27 o 
  -6  -1   7        9.12       12.22      2.48 o 
  -5  -1   7      113.21      120.31      4.05 o 
  -4  -1   7      489.09      518.72      9.82 o 
  -3  -1   7      207.24      202.53      5.41 o 
  -2  -1   7      465.34      525.64      8.51 o 
  -1  -1   7      554.09      518.99      7.65 o 
   0  -1   7      297.46      299.82      4.26 o 
   1  -1   7        0.02        0.40      0.51 o 
   2  -1   7     1847.95     1914.68     35.43 o 
   3  -1   7      369.71      396.28      6.75 o 
   4  -1   7       22.89       25.38      4.85 o 
   5  -1   7       33.00       29.22      1.36 o 
   6  -1   7        9.65        7.30      1.28 o 
   7  -1   7       11.63        9.20      2.83 o 
   8  -1   7       22.00       19.62      5.57 o 
   9  -1   7        3.67        4.98      2.00 o 
  10  -1   7        3.66        2.71      3.20 o 
  -9   0   7       22.73       13.09      4.28 o 
  -8   0   7        6.60        6.20      2.56 o 
  -7   0   7       68.12       58.69      4.93 o 
  -6   0   7       15.33       14.95      2.77 o 
  -5   0   7        3.70        4.84      1.65 o 
  -4   0   7       14.59       18.27      2.81 o 
  -3   0   7       79.09       77.26      2.47 o 
  -2   0   7       48.18       45.91      2.62 o 
  -1   0   7       56.26       52.67      2.17 o 
   0   0   7       54.47       57.83      1.58 o 
   1   0   7        1.61        0.90      0.45 o 
   2   0   7       87.23       82.92      1.43 o 
   3   0   7      983.64     1032.81     17.43 o 
   4   0   7      380.90      436.40      9.05 o 
   5   0   7        7.45        5.13      0.84 o 
   6   0   7        7.93        5.99      1.03 o 
   7   0   7      220.22      206.05      5.09 o 
   8   0   7       21.08       17.17      4.24 o 
   9   0   7       11.91        7.38      3.70 o 
  10   0   7        0.03       -0.37      1.33 o 
  -9   1   7       16.41       13.93      4.85 o 
  -8   1   7       29.07       25.37      5.40 o 
  -7   1   7      150.84      159.49      5.61 o 
  -6   1   7       54.56       45.52      2.99 o 
  -5   1   7      138.04      149.54      5.83 o 
  -4   1   7       56.95       53.60      2.38 o 
  -3   1   7       10.93       11.05      3.02 o 
  -2   1   7      185.42      239.04      4.16 o 
  -1   1   7      333.53      303.24      5.54 o 
   0   1   7        0.90        1.40      0.78 o 
   1   1   7       91.39       84.61      1.83 o 
   2   1   7        1.72        0.85      0.47 o 
   3   1   7       45.87       56.30      1.42 o 
   4   1   7       64.32       66.84      1.57 o 
   5   1   7       12.24       11.41      1.07 o 
   6   1   7        1.29        0.74      0.66 o 
   7   1   7       17.08       16.49      2.51 o 
   8   1   7       47.50       56.83      2.15 o 
   9   1   7        1.14        2.03      0.86 o 
  10   1   7        2.05        4.26      2.00 o 
  -9   2   7        0.80        2.65      1.07 o 
  -8   2   7        0.30        1.92      0.96 o 
  -7   2   7        4.61        5.37      1.89 o 
  -6   2   7       53.92       47.68      4.45 o 
  -5   2   7       23.09       33.00      5.49 o 
  -4   2   7        1.04        1.90      0.86 o 
  -3   2   7       57.15       59.77      2.04 o 
  -2   2   7        9.93       13.90      3.19 o 
  -1   2   7      230.43      255.26      5.42 o 
   0   2   7      418.09      391.44      6.33 o 
   1   2   7       49.95       40.84      1.24 o 
   2   2   7       31.18       34.44      1.08 o 
   3   2   7       11.44       13.48      2.18 o 
   4   2   7       28.14       31.73      2.19 o 
   5   2   7        0.05        0.94      0.63 o 
   6   2   7       17.77       19.16      2.22 o 
   7   2   7      506.47      530.00     14.02 o 
   8   2   7        3.54        4.24      1.67 o 
   9   2   7       10.20       10.43      2.69 o 
  10   2   7        3.28        4.14      1.84 o 
  11   2   7        5.28        6.70      2.37 o 
  -9   3   7        0.90        0.94      1.15 o 
  -8   3   7        1.09        0.71      1.07 o 
  -7   3   7        9.99        9.54      2.85 o 
  -6   3   7        5.49        6.58      1.95 o 
  -5   3   7        0.02        1.79      1.05 o 
  -4   3   7       19.34       21.63      3.76 o 
  -3   3   7        8.17       10.06      1.89 o 
  -2   3   7       46.29       51.90      2.85 o 
  -1   3   7      228.38      217.51      3.81 o 
   0   3   7       31.27       29.35      1.86 o 
   1   3   7       98.58      100.64      2.73 o 
   2   3   7        1.04        0.83      0.83 o 
   3   3   7      475.28      549.59      9.23 o 
   4   3   7       24.71       27.35      2.45 o 
   5   3   7      141.13      186.45      3.87 o 
   6   3   7       55.16       44.78      2.14 o 
   7   3   7        0.00        1.37      0.94 o 
   8   3   7        2.88        1.35      1.95 o 
   9   3   7       20.71       16.98      4.02 o 
  10   3   7       11.03       11.42      3.10 o 
  11   3   7        0.79        3.37      2.03 o 
  -8   4   7        1.60        1.89      1.32 o 
  -7   4   7       36.70       37.76      3.47 o 
  -6   4   7        0.83        1.88      1.07 o 
  -5   4   7        3.59        2.88      1.52 o 
  -4   4   7        1.10        0.56      1.41 o 
  -3   4   7       18.90       23.72      2.56 o 
  -2   4   7      120.15      116.90      3.94 o 
  -1   4   7      196.27      195.89      3.31 o 
   0   4   7       18.96       17.66      1.64 o 
   1   4   7      155.70      160.88      2.66 o 
   2   4   7       72.30       75.72      2.05 o 
   3   4   7       54.63       51.64      1.55 o 
   4   4   7      238.95      258.47      4.21 o 
   5   4   7      175.33      192.17      4.25 o 
   6   4   7      211.94      216.32      4.69 o 
   7   4   7      367.71      394.82     10.94 o 
   8   4   7        2.48        3.36      1.40 o 
   9   4   7        6.86        6.97      1.00 o 
  10   4   7        0.01        0.00      1.22 o 
  11   4   7        1.03        0.62      1.10 o 
  -8   5   7        0.79        1.45      0.84 o 
  -7   5   7        3.52        2.41      1.64 o 
  -6   5   7       10.56        7.38      1.60 o 
  -5   5   7        1.21       -0.08      1.79 o 
  -4   5   7      189.82      176.70      4.95 o 
  -3   5   7      125.66      131.59      3.93 o 
  -2   5   7       89.65       89.24      2.73 o 
  -1   5   7       55.20       59.70      1.77 o 
   0   5   7       13.55       12.92      1.28 o 
   1   5   7      646.36      640.75     18.53 o 
   2   5   7        5.05        3.91      0.88 o 
   3   5   7      247.05      290.16      5.46 o 
   4   5   7        7.81       13.84      2.51 o 
   5   5   7       94.66       96.48      2.76 o 
   6   5   7      665.72      693.00     12.01 o 
   7   5   7      493.34      506.28     14.61 o 
   8   5   7      111.39      112.85      4.00 o 
   9   5   7        7.97       10.65      2.95 o 
  10   5   7        1.74        2.08      1.27 o 
  11   5   7        0.05        2.12      1.35 o 
  -8   6   7        3.10        3.48      1.95 o 
  -7   6   7       15.18       13.10      3.44 o 
  -6   6   7        0.25        0.98      0.65 o 
  -5   6   7       31.52       28.20      3.22 o 
  -4   6   7      961.98     1151.54     31.51 o 
  -3   6   7     1101.52     1121.26     35.21 o 
  -2   6   7        2.44        3.14      0.87 o 
  -1   6   7        9.07        6.51      1.00 o 
   0   6   7       56.06       55.64      1.47 o 
   1   6   7      170.86      163.21      3.27 o 
   2   6   7      257.58      281.43      5.08 o 
   3   6   7       38.79       39.67      2.47 o 
   4   6   7      132.42      131.96      2.59 o 
   5   6   7       79.94       70.41      2.10 o 
   6   6   7       53.45       59.27      3.93 o 
   7   6   7      187.07      213.35      5.67 o 
   8   6   7       28.29       17.43      3.32 o 
   9   6   7        0.15       -0.49      0.94 o 
  10   6   7        3.38        3.20      1.36 o 
  11   6   7        3.41        1.60      2.20 o 
  -7   7   7        9.53        8.16      3.96 o 
  -6   7   7       11.61       11.17      3.20 o 
  -5   7   7        0.15        1.21      1.09 o 
  -4   7   7        1.11        1.76      1.36 o 
  -3   7   7     1112.88     1287.59     23.02 o 
  -2   7   7      118.83      121.55      3.15 o 
  -1   7   7       33.68       31.21      1.72 o 
   0   7   7       52.05       44.34      1.79 o 
   1   7   7        0.59        1.24      0.59 o 
   2   7   7       69.57       86.84      1.95 o 
   3   7   7      105.30      115.57      2.32 o 
   4   7   7       47.47       53.66      2.16 o 
   5   7   7        0.36        0.65      0.80 o 
   6   7   7      707.30      808.28     26.78 o 
   8   7   7       18.30       19.84      3.18 o 
   9   7   7       47.89       57.60      4.00 o 
  10   7   7        3.33        1.85      1.42 o 
  11   7   7        2.72        2.74      1.45 o 
  -6   8   7        2.73        1.69      1.92 o 
  -5   8   7       24.30       20.66      8.74 o 
  -4   8   7       38.12       37.86      3.20 o 
  -3   8   7        7.20        6.06      1.81 o 
  -2   8   7      210.37      211.14      5.89 o 
  -1   8   7      536.03      570.27     15.15 o 
   0   8   7        8.97       10.68      1.46 o 
   1   8   7       48.20       45.98      2.79 o 
   2   8   7        1.41        2.33      0.96 o 
   3   8   7       53.13       56.77      2.32 o 
   4   8   7        1.67        1.21      0.76 o 
   5   8   7       59.80       57.71      2.72 o 
   6   8   7        9.08        6.50      1.50 o 
   7   8   7       72.07       61.35      2.29 o 
   8   8   7       31.34       29.63      3.02 o 
   9   8   7       66.04       65.55      5.45 o 
  10   8   7       15.50        9.62      4.08 o 
  11   8   7        0.45        1.91      1.68 o 
  -6   9   7        7.86       14.45      5.20 o 
  -5   9   7        3.63        2.47      2.02 o 
  -4   9   7       24.06       22.40      7.36 o 
  -3   9   7        4.22        5.01      2.61 o 
  -2   9   7       68.14       71.13      3.54 o 
  -1   9   7       64.12       57.92      1.70 o 
   0   9   7       40.66       36.49      2.44 o 
   1   9   7       36.04       34.39      1.31 o 
   2   9   7       11.35       10.25      1.57 o 
   3   9   7       13.34       10.63      1.02 o 
   4   9   7       10.83       12.96      2.67 o 
   5   9   7       26.00       22.47      3.70 o 
   6   9   7      197.52      241.30      5.15 o 
   7   9   7        1.68        2.09      1.22 o 
   8   9   7        2.56        2.53      1.20 o 
   9   9   7        3.54        3.79      1.86 o 
  10   9   7        8.73        9.32      3.62 o 
  11   9   7        1.11        1.54      2.03 o 
  -5  10   7        0.17        2.55      2.05 o 
  -4  10   7        0.36        1.40      1.93 o 
  -3  10   7       18.60       20.15      3.30 o 
  -2  10   7       40.22       42.37      5.17 o 
  -1  10   7        8.06        7.81      2.59 o 
   0  10   7       46.92       39.75      4.58 o 
   1  10   7      190.35      169.86      1.09 o 
   2  10   7      161.40      149.48      4.03 o 
   3  10   7       26.71       29.58      2.73 o 
   4  10   7        2.06        6.27      1.45 o 
   5  10   7       22.63       22.77      2.03 o 
   6  10   7      161.90      188.28      3.85 o 
   7  10   7       94.40       85.38      3.24 o 
   8  10   7       10.54        7.70      2.59 o 
   9  10   7        0.42        1.88      1.78 o 
  10  10   7        0.00        2.71      1.83 o 
  11  10   7        0.05        2.33      1.50 o 
  -4  11   7        0.05        1.14      1.92 o 
  -3  11   7        0.00        1.16      2.22 o 
  -2  11   7       11.08       11.13      4.18 o 
  -1  11   7        0.13       -0.38      1.93 o 
   0  11   7       72.48       71.32      9.56 o 
   1  11   7        4.42        4.72      1.89 o 
   2  11   7       51.19       47.77      4.14 o 
   3  11   7       78.09       78.18      2.28 o 
   4  11   7        4.07        3.29      1.34 o 
   5  11   7       60.43       72.75      3.33 o 
   6  11   7        6.78        4.66      1.27 o 
   7  11   7        8.05        6.44      1.76 o 
   8  11   7        0.80        0.62      1.56 o 
   9  11   7        1.46        1.62      1.61 o 
  10  11   7       17.05       17.52      6.24 o 
  -3  12   7        0.31        0.87      1.27 o 
  -2  12   7        7.22        7.46      2.50 o 
  -1  12   7        2.59        2.16      2.07 o 
   0  12   7       32.49       23.34      5.94 o 
   1  12   7      124.26      130.32     15.64 o 
   2  12   7       17.10       19.20      7.33 o 
   3  12   7        4.36        3.51      1.77 o 
   4  12   7       42.20       42.50      3.20 o 
   5  12   7        9.90        9.75      2.84 o 
   6  12   7        3.45        1.39      1.68 o 
   7  12   7        3.53        5.55      1.94 o 
   8  12   7        2.02        2.40      1.44 o 
   9  12   7        5.65        4.66      2.48 o 
  10  12   7        0.42        2.46      1.60 o 
  -2  13   7        0.01        0.70      1.11 o 
  -1  13   7        4.96        3.78      2.11 o 
   0  13   7       16.91       13.58      3.94 o 
   1  13   7       12.77        9.35      3.40 o 
   2  13   7        4.51        2.79      1.85 o 
   3  13   7       83.54       92.14      4.66 o 
   4  13   7       12.83        9.94      3.51 o 
   5  13   7        0.16        1.10      0.83 o 
   6  13   7        1.65        4.82      3.20 o 
   7  13   7        1.09        0.15      1.32 o 
   8  13   7        0.94        1.72      1.06 o 
   9  13   7        2.33        3.82      2.05 o 
  -1  14   7       13.17       14.60      5.41 o 
   0  14   7        2.11        3.09      1.76 o 
   1  14   7        3.09        2.70      1.26 o 
   2  14   7        2.91        1.85      1.74 o 
   3  14   7        1.61        0.98      1.58 o 
   4  14   7       22.77       26.78      4.29 o 
   5  14   7       18.20       19.77      8.59 o 
   6  14   7       12.12       10.95      4.42 o 
   7  14   7        0.25        3.18      2.96 o 
   8  14   7        9.28        5.85      4.94 o 
   9  14   7        4.36        3.24      4.54 o 
   1  15   7        0.57        3.53      2.26 o 
   2  15   7        2.73        3.02      2.06 o 
   3  15   7        0.13        2.46      1.98 o 
   4  15   7        1.81        2.63      1.60 o 
   5  15   7       17.43       18.25     13.33 o 
   6  15   7        0.14        2.21      2.08 o 
   7  15   7        1.48       -1.54      3.27 o 
   4  16   7        4.96        4.68      2.70 o 
  -5 -11   8        1.25        2.06      1.05 o 
  -4 -11   8        2.21        2.56      2.00 o 
  -3 -11   8        0.47        1.14      1.36 o 
  -2 -11   8        5.03        6.92      3.02 o 
  -1 -11   8        6.47        3.37      1.81 o 
   0 -11   8        0.09        2.77      2.07 o 
  -7 -10   8        0.43        1.57      1.18 o 
  -6 -10   8       19.05       15.33      7.02 o 
  -5 -10   8       17.94       13.49      4.20 o 
  -4 -10   8       14.03        8.77      2.48 o 
  -3 -10   8       14.10       14.11      5.25 o 
  -2 -10   8        0.26        0.64      2.41 o 
  -1 -10   8        0.86        3.41      1.81 o 
   0 -10   8        4.70        5.14      1.66 o 
   1 -10   8        1.12        1.24      1.19 o 
   2 -10   8        0.86        1.92      1.45 o 
  -7  -9   8        4.07        2.52      1.58 o 
  -6  -9   8        1.11        0.28      2.33 o 
  -5  -9   8        3.12        2.42      1.06 o 
  -4  -9   8        5.91        6.48      2.63 o 
  -3  -9   8       16.85       13.38      3.59 o 
  -2  -9   8        0.36        0.11      2.08 o 
  -1  -9   8       33.95       19.14      5.47 o 
   0  -9   8        3.90        4.74      2.63 o 
   1  -9   8        2.67        2.38      1.21 o 
   2  -9   8        4.92        2.84      2.17 o 
   3  -9   8       23.00       36.92      4.23 o 
  -8  -8   8       11.08       12.04      4.74 o 
  -7  -8   8        0.36        2.03      1.41 o 
  -6  -8   8        4.18        2.68      1.25 o 
  -5  -8   8       24.83       26.71      4.23 o 
  -4  -8   8       20.45       17.58      3.62 o 
  -3  -8   8       56.03       59.99      2.49 o 
  -2  -8   8       18.59       13.63      2.42 o 
  -1  -8   8       22.20       22.37      5.72 o 
   0  -8   8       35.02       31.45      3.59 o 
   1  -8   8       13.99       16.32      3.47 o 
   2  -8   8        0.56        0.46      1.50 o 
   3  -8   8        2.76        3.50      2.26 o 
   4  -8   8        0.06        0.36      1.79 o 
  -8  -7   8        0.01        1.18      1.15 o 
  -7  -7   8       22.06       22.17      5.74 o 
  -6  -7   8        7.78        5.41      1.25 o 
  -5  -7   8        7.05        6.12      1.45 o 
  -4  -7   8        0.37       -0.97      1.20 o 
  -3  -7   8      139.49      145.23      4.06 o 
  -2  -7   8       39.50       34.62      2.52 o 
  -1  -7   8        6.17        5.69      1.41 o 
   0  -7   8      132.21      124.01      5.13 o 
   1  -7   8       79.30       74.93      3.53 o 
   2  -7   8        0.59        0.63      1.17 o 
   3  -7   8        1.25        2.92      1.26 o 
   4  -7   8        0.71        2.45      1.80 o 
   5  -7   8        0.98        1.70      1.28 o 
  -9  -6   8        0.00        0.46      1.98 o 
  -8  -6   8        5.48        3.61      1.99 o 
  -7  -6   8        0.05        0.70      0.85 o 
  -6  -6   8        1.80        2.03      1.03 o 
  -5  -6   8       33.93       40.41      3.22 o 
  -4  -6   8       45.76       41.48      2.62 o 
  -3  -6   8       34.93       31.82      2.23 o 
  -2  -6   8        3.17        1.60      0.69 o 
  -1  -6   8      139.93      131.26      3.02 o 
   0  -6   8        7.21        8.42      1.34 o 
   1  -6   8       37.11       33.17      2.47 o 
   2  -6   8      162.32      170.73      5.72 o 
   3  -6   8       46.13       50.18      3.81 o 
   4  -6   8       16.11       13.09      3.38 o 
   5  -6   8       14.45        7.76      2.86 o 
   6  -6   8        0.18        2.14      1.59 o 
  -9  -5   8        0.60        1.63      3.07 o 
  -8  -5   8       28.73       20.92      8.16 o 
  -7  -5   8       82.19       80.63      2.78 o 
  -6  -5   8      153.65      180.17      6.05 o 
  -5  -5   8      356.28      374.70      8.14 o 
  -4  -5   8      457.48      516.84      9.38 o 
  -3  -5   8       90.18       91.36      3.36 o 
  -2  -5   8       39.05       39.79      2.03 o 
  -1  -5   8        0.92        0.79      0.91 o 
   0  -5   8       56.75       43.84      1.78 o 
   1  -5   8        9.91        4.40      2.72 o 
   2  -5   8       15.33       12.91      3.37 o 
   3  -5   8        6.74        6.55      2.94 o 
   4  -5   8       28.38       23.89      4.32 o 
   5  -5   8       10.82       16.85      4.76 o 
   6  -5   8       41.34       40.42      7.05 o 
   7  -5   8        2.99        2.50      1.65 o 
  -9  -4   8        0.44        1.66      1.43 o 
  -8  -4   8       14.89       16.29      3.62 o 
  -7  -4   8        0.83        3.55      1.26 o 
  -6  -4   8       10.84        8.97      1.57 o 
  -5  -4   8       19.33       22.11      4.53 o 
  -4  -4   8      546.19      617.32     12.77 o 
  -3  -4   8       11.21        8.37      1.79 o 
  -2  -4   8       10.29       10.82      2.64 o 
  -1  -4   8       37.81       31.55      1.91 o 
   0  -4   8        0.01        0.16      0.35 o 
   1  -4   8       47.64       41.48      4.03 o 
   2  -4   8      115.59      138.05      6.02 o 
   3  -4   8      106.33      100.71      5.67 o 
   4  -4   8       73.82       62.04      4.75 o 
   5  -4   8        5.11        3.43      2.29 o 
   6  -4   8      192.72      226.51      7.97 o 
   7  -4   8        3.37        4.43      3.17 o 
   8  -4   8        1.37       -0.32      2.25 o 
  -9  -3   8        4.13        2.60      2.41 o 
  -8  -3   8       43.73       42.67      4.13 o 
  -7  -3   8       11.36       12.14      2.30 o 
  -6  -3   8        0.07        1.13      1.54 o 
  -5  -3   8       75.45       73.53      3.07 o 
  -4  -3   8      448.84      508.92     12.12 o 
  -3  -3   8      274.95      288.93      5.29 o 
  -2  -3   8       84.59      101.40      3.16 o 
  -1  -3   8       13.51       21.32      1.75 o 
   0  -3   8        8.34       11.77      1.72 o 
   1  -3   8        0.06        1.18      0.72 o 
   2  -3   8        9.35        7.38      0.60 o 
   3  -3   8      166.55      181.17      6.65 o 
   4  -3   8        2.19        2.28      2.15 o 
   5  -3   8       91.58       98.66      5.34 o 
   6  -3   8        0.30        3.10      2.00 o 
   7  -3   8       70.36       73.82     10.77 o 
   8  -3   8        1.36        2.14      1.88 o 
  -9  -2   8        2.53        1.92      1.59 o 
  -8  -2   8        2.27        2.14      1.15 o 
  -7  -2   8       50.24       52.17      3.46 o 
  -6  -2   8        5.20       11.44      2.60 o 
  -5  -2   8      339.76      363.39     20.13 o 
  -4  -2   8      114.62      102.00      3.14 o 
  -3  -2   8      594.75      629.46     15.63 o 
  -2  -2   8       13.01       17.14      2.84 o 
  -1  -2   8        0.11        1.25      0.81 o 
   0  -2   8      373.35      425.30      6.63 o 
   1  -2   8        1.15        0.46      0.43 o 
   2  -2   8      186.29      188.41      3.81 o 
   3  -2   8        4.40        4.07      1.58 o 
   4  -2   8        0.00        1.00      2.16 o 
   5  -2   8        0.23        0.22      1.13 o 
   6  -2   8       70.45       80.16      5.24 o 
   7  -2   8      121.80      134.37     11.14 o 
   8  -2   8       38.46       29.08      8.81 o 
   9  -2   8        0.20        1.69      2.34 o 
  -9  -1   8        0.11        1.76      1.12 o 
  -8  -1   8        1.62        3.55      1.23 o 
  -7  -1   8       12.74       12.86      2.36 o 
  -6  -1   8       32.17       31.72      3.18 o 
  -5  -1   8      204.78      233.47      7.39 o 
  -4  -1   8       61.82       62.79      3.52 o 
  -3  -1   8      187.33      199.03      6.32 o 
  -2  -1   8      498.37      523.65     12.10 o 
  -1  -1   8       80.91       92.85      2.20 o 
   0  -1   8       80.36       61.09      1.94 o 
   1  -1   8       45.90       51.53      2.13 o 
   2  -1   8       27.63       30.54      1.03 o 
   3  -1   8      289.11      271.98      4.61 o 
   4  -1   8        8.20        9.30      0.97 o 
   5  -1   8      142.55      125.42      3.52 o 
   6  -1   8       11.52       10.09      2.46 o 
   7  -1   8       32.79       29.76      8.28 o 
   8  -1   8       29.16       25.45      6.62 o 
   9  -1   8        4.20        4.58      2.50 o 
  -9   0   8       25.95       20.47      6.44 o 
  -8   0   8        0.54        1.49      1.21 o 
  -7   0   8       88.85       92.00      3.58 o 
  -6   0   8       49.44       42.20      3.87 o 
  -5   0   8       37.92       43.06      3.15 o 
  -4   0   8        0.45        2.94      1.15 o 
  -3   0   8       52.88       46.30      2.78 o 
  -2   0   8       50.84       59.01      2.33 o 
  -1   0   8       25.90       36.62      2.63 o 
   0   0   8       14.69       16.32      1.66 o 
   1   0   8       18.18       20.46      1.05 o 
   2   0   8        6.09        6.22      0.88 o 
   3   0   8      325.77      364.32      6.04 o 
   4   0   8       19.23       16.19      1.56 o 
   5   0   8       51.80       52.06      1.55 o 
   6   0   8       24.88       23.29      2.90 o 
   7   0   8      149.15      150.29      5.56 o 
   8   0   8        8.11        6.18      2.33 o 
   9   0   8        6.66        5.15      4.73 o 
  10   0   8        1.26        1.76      1.24 o 
  -9   1   8        0.00        1.89      1.35 o 
  -8   1   8        0.15        2.30      1.61 o 
  -7   1   8        3.38        1.29      1.23 o 
  -6   1   8        0.00        1.71      1.40 o 
  -5   1   8      123.37      135.94      4.83 o 
  -4   1   8        5.95        3.01      1.29 o 
  -3   1   8       14.08       12.72      2.90 o 
  -2   1   8       12.58        9.08      1.50 o 
  -1   1   8      245.19      258.40      4.25 o 
   0   1   8       41.64       37.63      1.50 o 
   1   1   8       47.47       61.67      1.66 o 
   2   1   8       16.90       14.68      1.91 o 
   3   1   8       70.77       87.83      1.85 o 
   4   1   8      322.12      311.43      5.46 o 
   5   1   8       12.21       12.45      1.36 o 
   6   1   8       19.71       20.43      1.35 o 
   7   1   8      109.34      117.38      3.67 o 
   8   1   8       13.90       11.90      3.01 o 
   9   1   8        1.91        4.59      2.04 o 
  10   1   8        0.68        0.93      1.72 o 
  -9   2   8       27.18       23.35      8.08 o 
  -8   2   8        8.62        8.50      4.01 o 
  -7   2   8        4.92        3.30      1.57 o 
  -6   2   8        3.32        1.22      1.64 o 
  -5   2   8        5.37        9.40      1.92 o 
  -4   2   8       47.72       59.09      2.59 o 
  -3   2   8       20.01       20.52      4.67 o 
  -2   2   8       63.06       69.08      2.23 o 
  -1   2   8       49.83       55.89      2.27 o 
   0   2   8      797.39      795.82     13.33 o 
   1   2   8      109.69       99.40      2.38 o 
   2   2   8       42.18       52.38      1.71 o 
   3   2   8      267.46      281.10      4.42 o 
   4   2   8       97.81      102.79      2.10 o 
   5   2   8      197.16      195.72      6.93 o 
   6   2   8      131.99      133.07      3.45 o 
   7   2   8       96.47       93.80      3.69 o 
   8   2   8        0.35        1.40      0.96 o 
   9   2   8        0.65        2.44      1.23 o 
  10   2   8        3.54        1.66      1.51 o 
  -8   3   8        7.42        4.55      1.90 o 
  -7   3   8        2.55        1.69      1.67 o 
  -6   3   8        3.72        1.99      1.48 o 
  -5   3   8       12.55       16.74      3.32 o 
  -4   3   8       26.87       29.16      2.96 o 
  -3   3   8       11.25       11.80      1.98 o 
  -2   3   8       15.41       19.13      3.71 o 
  -1   3   8        5.10        4.00      1.11 o 
   0   3   8     1443.16     1537.04     48.32 o 
   1   3   8      235.76      261.34      3.77 o 
   2   3   8      129.17      131.09      2.59 o 
   3   3   8       17.25       20.89      2.24 o 
   4   3   8        3.61        3.11      1.06 o 
   5   3   8       32.58       34.30      1.97 o 
   6   3   8      110.54      118.44      3.29 o 
   7   3   8       15.99        9.88      1.94 o 
   8   3   8       41.27       36.76      2.96 o 
   9   3   8        0.81        1.54      0.83 o 
  10   3   8        2.69        1.34      1.12 o 
  -8   4   8        5.62        4.10      2.19 o 
  -7   4   8        0.01        1.34      1.51 o 
  -6   4   8        0.30        3.67      1.34 o 
  -5   4   8        1.86        1.26      1.31 o 
  -4   4   8      128.82      130.07      4.00 o 
  -3   4   8       20.99       21.25      4.01 o 
  -2   4   8        0.85        1.48      0.76 o 
  -1   4   8      149.62      158.72      6.12 o 
   0   4   8       22.24       25.73      2.52 o 
   1   4   8        0.14        1.01      0.98 o 
   2   4   8        1.50        1.86      0.83 o 
   3   4   8      181.61      177.37      3.75 o 
   4   4   8       21.59       23.60      1.70 o 
   5   4   8      111.94      105.42      3.29 o 
   6   4   8      133.78      120.14      4.79 o 
   7   4   8      126.33      132.09      4.42 o 
   8   4   8        1.27        1.69      0.84 o 
   9   4   8        2.29        2.79      1.10 o 
  10   4   8        4.30        4.41      1.62 o 
  11   4   8        4.05        4.56      3.70 o 
  -8   5   8        0.79        0.30      1.14 o 
  -7   5   8        1.26        2.96      1.19 o 
  -6   5   8       25.91       21.54      5.25 o 
  -5   5   8       46.49       46.20      8.41 o 
  -4   5   8      373.68      425.68      9.78 o 
  -3   5   8      188.34      232.76      6.66 o 
  -2   5   8       25.98       20.88      4.24 o 
  -1   5   8        0.04        2.34      0.90 o 
   0   5   8       16.66       20.88      3.03 o 
   1   5   8      290.38      309.01      5.85 o 
   2   5   8      716.77      767.22     14.07 o 
   3   5   8       54.90       50.76      1.65 o 
   4   5   8       51.23       57.69      2.11 o 
   5   5   8        1.23        2.29      0.99 o 
   6   5   8       76.45       69.39      3.10 o 
   7   5   8       28.31       31.75      2.37 o 
   8   5   8        0.01        0.87      0.94 o 
   9   5   8        4.66        4.54      1.98 o 
  10   5   8        4.53        2.62      1.22 o 
  11   5   8        0.31        2.25      1.24 o 
  -7   6   8        8.51        8.13      2.64 o 
  -6   6   8        2.82        1.70      1.22 o 
  -5   6   8        3.42        1.63      1.03 o 
  -4   6   8       32.48       30.89      3.07 o 
  -3   6   8        6.48        6.24      2.94 o 
  -2   6   8        0.14        2.04      1.60 o 
  -1   6   8        0.19        0.66      0.78 o 
   0   6   8       28.46       24.13      2.04 o 
   1   6   8       20.72       24.78      2.67 o 
   2   6   8      194.42      228.59      5.34 o 
   3   6   8      260.69      284.62      5.86 o 
   4   6   8       94.34       97.76      2.81 o 
   5   6   8       57.29       63.08      2.57 o 
   6   6   8       35.47       38.37      2.10 o 
   7   6   8      657.81      748.97     14.38 o 
   8   6   8       11.87        8.31      2.01 o 
   9   6   8       43.40       45.11      2.27 o 
  10   6   8        0.35        0.46      2.01 o 
  11   6   8        5.23        4.94      2.22 o 
  -7   7   8        5.90        7.18      2.82 o 
  -6   7   8        1.80        0.80      1.10 o 
  -5   7   8       49.52       44.78      5.55 o 
  -4   7   8        3.02        1.53      0.82 o 
  -3   7   8      438.66      496.03     16.06 o 
  -2   7   8        3.99        4.65      1.66 o 
  -1   7   8        2.75        2.76      1.12 o 
   0   7   8        7.55        6.44      1.29 o 
   1   7   8       64.17       65.75      1.78 o 
   2   7   8       30.49       31.25      1.71 o 
   3   7   8        1.40        1.34      0.75 o 
   4   7   8       49.31       55.22      2.32 o 
   5   7   8       41.85       47.18      1.90 o 
   6   7   8      275.93      293.00      7.91 o 
   7   7   8        0.96        2.71      1.25 o 
   8   7   8       14.77       12.87      2.87 o 
   9   7   8       17.73       13.89      5.65 o 
  10   7   8        9.05        6.49      2.68 o 
  11   7   8        9.33        9.40      4.43 o 
  -6   8   8        0.56        0.49      1.92 o 
  -5   8   8        0.26        5.35      2.19 o 
  -4   8   8        0.66        1.50      1.51 o 
  -3   8   8        4.00        2.82      2.12 o 
  -2   8   8        1.66        3.27      1.52 o 
  -1   8   8       31.87       30.31      1.60 o 
   0   8   8        3.64        2.85      0.71 o 
   1   8   8        0.15        0.76      0.54 o 
   2   8   8       74.52       70.30      2.11 o 
   3   8   8       91.35       84.96      2.44 o 
   4   8   8       35.11       34.24      1.93 o 
   5   8   8       60.90       81.59      3.79 o 
   6   8   8      114.01      107.47      4.88 o 
   7   8   8      101.81       94.90      3.07 o 
   8   8   8       64.99       66.64      3.42 o 
   9   8   8        4.75        3.63      2.49 o 
  10   8   8       10.58        7.68      3.42 o 
  11   8   8        0.02       -1.05      3.64 o 
  -5   9   8       19.06       22.80      5.56 o 
  -4   9   8        9.33        5.79      2.44 o 
  -3   9   8       20.03       19.14      6.20 o 
  -2   9   8        7.56        3.00      1.42 o 
  -1   9   8       23.06       26.99      2.40 o 
   0   9   8       11.37       11.46      2.30 o 
   1   9   8        0.21        0.75      0.45 o 
   2   9   8      123.76      119.52      2.30 o 
   3   9   8      186.14      198.30      5.61 o 
   4   9   8       84.47       85.06      2.44 o 
   5   9   8       25.17       20.27      3.73 o 
   6   9   8      117.28      129.55      4.53 o 
   7   9   8       47.44       40.35      2.83 o 
   8   9   8       81.87       93.70      8.42 o 
   9   9   8        0.81        3.49      1.71 o 
  10   9   8        0.79        2.08      1.56 o 
  11   9   8        0.24        1.41      1.55 o 
  -5  10   8        4.03        2.87      2.48 o 
  -4  10   8        4.73        0.25      1.93 o 
  -3  10   8       17.39       26.72      7.43 o 
  -2  10   8        1.31        0.94      2.11 o 
  -1  10   8       10.76       14.95      3.87 o 
   0  10   8        0.17        0.05      0.42 o 
   1  10   8        7.75        7.96      1.96 o 
   2  10   8      177.79      212.63      5.48 o 
   3  10   8       45.06       34.15      1.92 o 
   4  10   8       51.39       53.26      2.52 o 
   5  10   8      171.60      203.98      6.02 o 
   6  10   8       40.69       33.92      3.73 o 
   7  10   8        4.57        2.85      1.22 o 
   8  10   8        4.88        3.25      1.43 o 
   9  10   8        0.89        1.55      1.40 o 
  10  10   8        0.36        2.41      0.98 o 
  -4  11   8        3.34        2.65      1.77 o 
  -3  11   8        8.58       11.47      2.75 o 
  -2  11   8        6.97        3.79      2.81 o 
  -1  11   8        2.12        3.24      2.59 o 
   0  11   8        1.28        3.41      1.88 o 
   1  11   8        1.01       -1.40      2.00 o 
   2  11   8       61.64       61.28      4.49 o 
   3  11   8       29.09       30.61      2.00 o 
   4  11   8       13.77       13.08      2.66 o 
   5  11   8        4.09        1.91      1.11 o 
   6  11   8        0.05        1.00      0.72 o 
   7  11   8        2.30        2.68      2.04 o 
   8  11   8        1.39        1.49      2.34 o 
   9  11   8        4.14        3.69      1.31 o 
  10  11   8        0.11        1.56      1.06 o 
  -3  12   8        0.46        0.33      1.94 o 
  -2  12   8        2.31        3.87      2.15 o 
  -1  12   8        0.74        2.43      1.27 o 
   0  12   8       59.45       69.80      6.55 o 
   1  12   8        0.20        1.42      2.05 o 
   2  12   8       13.04        8.70      2.47 o 
   3  12   8        8.66        6.88      2.79 o 
   4  12   8        0.65        0.68      1.35 o 
   5  12   8        5.14        5.21      1.65 o 
   6  12   8       13.13       10.70      2.74 o 
   7  12   8       15.96       19.96      6.22 o 
   8  12   8        0.14        2.54      1.62 o 
   9  12   8        2.51        2.32      2.18 o 
  10  12   8        2.00        1.18      2.59 o 
  -2  13   8        2.00        3.06      2.16 o 
  -1  13   8        1.01        2.21      1.42 o 
   0  13   8        7.23        3.76      2.22 o 
   1  13   8       15.24       14.49      4.81 o 
   2  13   8        0.07        1.35      1.40 o 
   3  13   8        8.88       10.62      3.25 o 
   4  13   8        0.92        0.74      1.24 o 
   5  13   8        2.49        4.54      2.43 o 
   6  13   8        1.46        4.56      3.23 o 
   7  13   8        0.99        0.47      1.77 o 
   8  13   8       10.79       11.97      4.30 o 
   9  13   8       16.89       17.29      6.56 o 
  -1  14   8        4.02        7.34      2.88 o 
   0  14   8       32.13       38.56      4.82 o 
   1  14   8        5.27        4.48      2.21 o 
   2  14   8        0.24        0.45      1.35 o 
   3  14   8        6.21        4.69      2.63 o 
   4  14   8        0.16        2.41      2.07 o 
   5  14   8        1.35        4.46      2.59 o 
   6  14   8        4.52        0.81      3.91 o 
   7  14   8        2.39       -0.72      3.83 o 
   8  14   8        4.14        3.00      5.04 o 
   1  15   8        4.83        6.13      2.66 o 
   2  15   8        0.09       -0.59      1.85 o 
   3  15   8        6.13        5.76      5.38 o 
   4  15   8        1.95        1.39      2.07 o 
   5  15   8        0.05        4.48      2.43 o 
   7  15   8        0.20        1.67      2.53 o 
  -5 -10   9       26.09       30.40      3.26 o 
  -4 -10   9        1.54        2.42      1.83 o 
  -3 -10   9        8.97        6.17      2.58 o 
  -2 -10   9        0.01        3.11      2.04 o 
  -1 -10   9        0.98        8.02      4.12 o 
   0 -10   9        3.40        1.84      1.05 o 
   1 -10   9        0.59        1.66      1.78 o 
  -6  -9   9       24.27       21.76      7.31 o 
  -5  -9   9       10.74       12.65      5.22 o 
  -4  -9   9        1.02        1.61      0.81 o 
  -3  -9   9        2.61        1.56      2.06 o 
  -2  -9   9       16.17       16.18      5.36 o 
  -1  -9   9       11.35        7.53      3.06 o 
   0  -9   9        0.88        2.01      1.71 o 
   1  -9   9        0.69        1.25      1.01 o 
   2  -9   9        6.29        5.21      3.33 o 
  -7  -8   9        9.79       16.47      4.04 o 
  -6  -8   9       25.18       25.40      7.22 o 
  -5  -8   9        0.61        2.85      1.43 o 
  -4  -8   9       12.86        9.74      1.96 o 
  -3  -8   9       44.92       37.39      3.27 o 
  -2  -8   9        0.48        0.33      1.03 o 
  -1  -8   9        0.33        1.18      1.32 o 
   0  -8   9       25.24       30.85      4.27 o 
   1  -8   9        2.80        2.57      1.53 o 
   2  -8   9        0.04        0.93      1.70 o 
   3  -8   9        2.99        3.59      2.03 o 
   4  -8   9       20.80       13.79      6.04 o 
  -8  -7   9        0.49        1.36      1.82 o 
  -7  -7   9        4.63        3.48      1.59 o 
  -6  -7   9        1.54        1.86      1.00 o 
  -5  -7   9       45.77       54.43      2.72 o 
  -4  -7   9        1.15        1.56      1.07 o 
  -3  -7   9        6.37        8.32      2.25 o 
  -2  -7   9        8.81        7.19      1.49 o 
  -1  -7   9       10.26       11.27      2.42 o 
   0  -7   9        7.26        4.56      2.43 o 
   1  -7   9       45.08       40.31      7.48 o 
   2  -7   9        5.18        4.89      2.38 o 
   3  -7   9        7.56        7.14      2.59 o 
   4  -7   9        2.99        2.07      2.07 o 
   5  -7   9        1.93        5.68      2.59 o 
  -8  -6   9       16.62       21.57      6.03 o 
  -7  -6   9       60.69       68.45      4.03 o 
  -6  -6   9        0.02        2.44      1.26 o 
  -5  -6   9        0.25        3.24      1.39 o 
  -4  -6   9       16.73       19.68      3.78 o 
  -3  -6   9       87.56       94.09      3.07 o 
  -2  -6   9        0.00        2.08      1.03 o 
  -1  -6   9      265.18      277.45      5.61 o 
   0  -6   9      118.59      119.85      5.76 o 
   1  -6   9       43.48       37.04      8.80 o 
   2  -6   9        9.09        9.21      2.51 o 
   3  -6   9        2.57        2.70      1.46 o 
   4  -6   9        0.56        1.54      2.41 o 
   5  -6   9       35.76       26.67      8.52 o 
   6  -6   9        3.20        4.10      2.56 o 
  -8  -5   9        3.78        2.32      1.46 o 
  -7  -5   9        0.08        1.71      1.42 o 
  -6  -5   9       23.27       24.21      2.32 o 
  -5  -5   9        0.08        1.50      0.83 o 
  -4  -5   9        2.16        1.69      0.92 o 
  -3  -5   9      120.85      131.45      3.79 o 
  -2  -5   9      142.79      149.16      5.19 o 
  -1  -5   9        9.57       14.33      2.88 o 
   0  -5   9       11.06        7.71      2.16 o 
   1  -5   9      148.45      139.65      5.21 o 
   2  -5   9       19.35       18.79      5.57 o 
   3  -5   9       21.30       16.29      6.17 o 
   4  -5   9        8.42        6.94      2.86 o 
   5  -5   9       46.53       42.31      4.71 o 
   6  -5   9       33.35       26.73      7.59 o 
  -9  -4   9       18.26       17.51      7.22 o 
  -8  -4   9        0.79        2.29      1.61 o 
  -7  -4   9       24.99       21.02      4.93 o 
  -6  -4   9       88.81       96.44      5.31 o 
  -5  -4   9      394.76      440.53      8.67 o 
  -4  -4   9      279.36      311.17      6.97 o 
  -3  -4   9       90.75       98.53      5.62 o 
  -2  -4   9       32.11       36.64      2.15 o 
  -1  -4   9       17.42       16.10      1.71 o 
   0  -4   9       13.96       15.29      1.92 o 
   1  -4   9       38.49       40.81      2.19 o 
   2  -4   9        7.03       11.95      2.88 o 
   3  -4   9       11.57       14.36      4.65 o 
   4  -4   9        1.80        3.02      1.64 o 
   5  -4   9        2.80        5.34      2.47 o 
   6  -4   9       78.18       91.54     11.45 o 
   7  -4   9       25.84       27.48      8.92 o 
  -9  -3   9       18.72       16.93      5.48 o 
  -8  -3   9        5.06        2.35      1.43 o 
  -7  -3   9       16.72       12.93      2.78 o 
  -6  -3   9       59.03       70.51      2.81 o 
  -5  -3   9        9.28        5.03      1.50 o 
  -4  -3   9      152.29      170.41      4.88 o 
  -3  -3   9     1144.12     1279.13     18.67 o 
  -2  -3   9      373.94      387.17     11.33 o 
  -1  -3   9        1.52        2.66      1.03 o 
   0  -3   9        6.34        7.09      1.31 o 
   1  -3   9        9.95        8.95      1.28 o 
   2  -3   9        4.62        1.20      0.72 o 
   3  -3   9       66.38       68.41      8.00 o 
   4  -3   9       15.83       11.93      2.66 o 
   5  -3   9       17.27       18.90      4.97 o 
   6  -3   9       11.59        8.78      3.53 o 
   7  -3   9      110.17      123.47      6.77 o 
   8  -3   9        6.83        7.28      2.74 o 
  -9  -2   9        7.58        5.18      2.08 o 
  -8  -2   9        2.80        2.22      1.41 o 
  -7  -2   9        6.31        5.52      1.70 o 
  -6  -2   9        2.68        2.28      0.88 o 
  -5  -2   9       54.36       50.95      3.17 o 
  -4  -2   9        0.92        1.26      1.17 o 
  -3  -2   9      630.51      667.77     17.19 o 
  -2  -2   9        0.02        1.42      1.04 o 
  -1  -2   9       32.35       31.18      2.05 o 
   0  -2   9        3.01        1.63      0.91 o 
   1  -2   9        7.00        6.77      1.19 o 
   2  -2   9       83.03       86.14      2.06 o 
   3  -2   9      179.71      182.03      7.02 o 
   4  -2   9       56.70       61.02      3.61 o 
   5  -2   9       10.86        7.66      3.87 o 
   6  -2   9        0.01        1.64      2.48 o 
   7  -2   9       35.89       41.36     11.02 o 
   8  -2   9       19.41       17.96      5.78 o 
  -9  -1   9        0.11        2.26      1.10 o 
  -8  -1   9        2.66        2.25      1.62 o 
  -7  -1   9       27.95       27.16      5.13 o 
  -6  -1   9       82.65       83.32      3.91 o 
  -5  -1   9       93.60       80.34      4.24 o 
  -4  -1   9      207.48      220.68      5.68 o 
  -3  -1   9       49.85       56.93      2.40 o 
  -2  -1   9      701.00      755.43     25.97 o 
  -1  -1   9       18.64       17.63      3.48 o 
   0  -1   9      272.25      291.89      6.80 o 
   1  -1   9      132.49      134.74      2.79 o 
   2  -1   9       46.39       46.10      1.44 o 
   3  -1   9        1.08        0.88      0.37 o 
   4  -1   9       35.51       31.02      3.82 o 
   5  -1   9        0.02        3.41      1.33 o 
   6  -1   9       10.99       15.45      4.50 o 
   7  -1   9        1.24        1.60      1.99 o 
   8  -1   9        4.40        4.14      2.50 o 
   9  -1   9        0.03        1.65      2.87 o 
  -9   0   9        0.51        1.09      1.51 o 
  -8   0   9        0.23        1.68      1.44 o 
  -7   0   9        7.24        8.05      2.58 o 
  -6   0   9        8.43        2.01      1.62 o 
  -5   0   9        2.77        3.25      2.24 o 
  -4   0   9      157.23      173.00      5.88 o 
  -3   0   9        1.52        7.37      4.92 o 
  -2   0   9       49.27       49.36      2.94 o 
  -1   0   9      158.29      161.20      5.98 o 
   0   0   9       71.94       76.62      2.64 o 
   1   0   9        1.15        2.86      1.03 o 
   2   0   9        9.27       12.54      1.93 o 
   3   0   9        5.59        6.39      1.54 o 
   4   0   9       23.54       33.27      1.23 o 
   5   0   9      129.45      122.37      5.66 o 
   6   0   9       36.64       34.11      1.64 o 
   7   0   9        0.07        2.09      2.20 o 
   8   0   9        4.98        6.18      3.04 o 
   9   0   9        1.31        3.91      1.92 o 
  -8   1   9        7.75        3.10      1.86 o 
  -7   1   9        1.16        1.92      1.14 o 
  -6   1   9        0.03        2.22      1.19 o 
  -5   1   9      143.00      126.02      5.26 o 
  -4   1   9        1.68        0.79      1.23 o 
  -3   1   9       36.15       41.59      2.13 o 
  -2   1   9      136.78      140.48      7.06 o 
  -1   1   9      306.30      338.43      7.35 o 
   0   1   9        0.80        2.57      1.11 o 
   1   1   9      135.28      137.31      2.81 o 
   2   1   9       61.65       52.16      2.33 o 
   3   1   9        0.49        0.84      0.53 o 
   4   1   9       97.31       91.51      2.03 o 
   5   1   9      178.33      173.08      4.23 o 
   6   1   9       22.22       17.96      3.22 o 
   7   1   9       32.75       24.23      2.55 o 
   8   1   9        0.83        1.56      1.38 o 
   9   1   9        0.06        2.18      2.21 o 
  10   1   9        1.09        3.90      2.34 o 
  -8   2   9        4.27        5.03      1.88 o 
  -7   2   9        4.01        3.69      1.22 o 
  -6   2   9        3.98        1.99      1.75 o 
  -5   2   9       20.70       11.87      2.84 o 
  -4   2   9       12.24       11.06      2.38 o 
  -3   2   9        4.81        5.50      1.77 o 
  -2   2   9       55.92       59.75      3.13 o 
  -1   2   9       18.67       25.83      2.00 o 
   0   2   9      217.86      250.41      5.48 o 
   1   2   9        0.39        1.85      1.16 o 
   2   2   9        7.52        8.61      1.98 o 
   3   2   9       79.82       76.99      2.54 o 
   4   2   9      137.00      145.12      5.25 o 
   5   2   9      468.93      500.32     12.32 o 
   6   2   9      352.19      352.00     10.85 o 
   7   2   9        0.24        0.50      0.56 o 
   8   2   9        0.04        0.74      0.67 o 
   9   2   9        1.82        2.26      1.75 o 
  10   2   9       22.02       21.28      7.85 o 
  -8   3   9        6.30        4.86      2.30 o 
  -7   3   9        0.59        2.34      0.92 o 
  -6   3   9       21.27       18.99      3.02 o 
  -5   3   9       58.14       58.83      3.86 o 
  -4   3   9      151.96      143.85      5.69 o 
  -3   3   9        3.53        5.06      1.53 o 
  -2   3   9       49.92       53.34      3.04 o 
  -1   3   9        0.31        0.81      0.90 o 
   0   3   9       40.29       52.79      4.86 o 
   1   3   9       38.25       59.69      2.21 o 
   2   3   9      325.80      343.82      7.80 o 
   3   3   9      133.20      137.73      3.49 o 
   4   3   9        8.71        7.17      1.36 o 
   5   3   9        1.57        1.21      1.40 o 
   6   3   9       71.63       87.10      4.96 o 
   7   3   9        4.28        5.83      2.33 o 
   8   3   9        3.75        2.50      1.07 o 
   9   3   9        7.21        5.84      1.74 o 
  10   3   9        3.67        3.48      1.75 o 
  -8   4   9        2.72        6.85      3.37 o 
  -7   4   9        9.94       10.34      3.36 o 
  -6   4   9       12.71       10.37      3.11 o 
  -5   4   9       25.72       25.18      6.43 o 
  -4   4   9       19.98       19.60      4.23 o 
  -3   4   9        0.00        0.94      1.14 o 
  -2   4   9        1.15        2.90      1.11 o 
  -1   4   9       26.85       24.48      3.39 o 
   0   4   9        3.37        5.01      1.56 o 
   1   4   9     1014.86     1023.46     13.17 o 
   2   4   9        1.19        1.33      0.93 o 
   3   4   9        1.26        0.32      1.05 o 
   4   4   9       14.02       11.37      2.19 o 
   5   4   9       74.58       73.81      2.69 o 
   6   4   9      286.65      290.94      7.26 o 
   7   4   9        3.38        5.06      1.47 o 
   8   4   9        5.85        6.58      1.83 o 
   9   4   9        1.24        3.34      1.84 o 
  10   4   9       14.58       14.94      5.70 o 
  -7   5   9        2.43        2.29      1.14 o 
  -6   5   9        2.97        3.16      1.90 o 
  -5   5   9       59.69       63.61      4.07 o 
  -4   5   9        0.01       -0.17      1.34 o 
  -3   5   9       16.67       18.78      4.07 o 
  -2   5   9       20.62       17.05      3.18 o 
  -1   5   9        9.54        7.42      1.99 o 
   0   5   9        8.51       12.13      2.39 o 
   1   5   9       24.45       21.18      1.73 o 
   2   5   9      147.70      166.71      7.09 o 
   3   5   9       24.81       27.60      2.57 o 
   4   5   9      163.88      179.19      3.99 o 
   5   5   9       27.66       30.05      2.89 o 
   6   5   9       31.53       27.51      6.24 o 
   7   5   9       25.93       22.55      4.34 o 
   8   5   9        0.73        0.98      1.17 o 
   9   5   9        2.10        3.21      1.38 o 
  10   5   9        2.15        1.85      1.27 o 
  -7   6   9        1.47        2.26      1.36 o 
  -6   6   9        2.12        1.57      1.55 o 
  -5   6   9        4.30        2.52      1.48 o 
  -4   6   9        1.56        1.12      1.20 o 
  -3   6   9        5.66        5.88      2.14 o 
  -2   6   9      107.95      101.06      3.64 o 
  -1   6   9        0.65        0.10      0.92 o 
   0   6   9      259.96      277.74     10.62 o 
   1   6   9       78.23       74.20      2.40 o 
   2   6   9      232.42      246.19      7.59 o 
   3   6   9       33.58       29.77      2.19 o 
   4   6   9       22.24       23.28      3.95 o 
   5   6   9        9.93       10.78      2.42 o 
   6   6   9       66.46       65.35      3.76 o 
   7   6   9        0.66        0.77      0.98 o 
   8   6   9       60.32       41.18      3.12 o 
   9   6   9        4.78        4.71      1.76 o 
  10   6   9       17.56       19.02      6.89 o 
  11   6   9        1.33        3.55      4.20 o 
  -6   7   9        5.23        4.66      1.88 o 
  -5   7   9       11.42       11.20      2.99 o 
  -4   7   9        0.64        1.27      0.84 o 
  -3   7   9       46.84       45.11      4.70 o 
  -2   7   9      412.37      468.49     10.39 o 
  -1   7   9        0.25       -0.21      1.28 o 
   0   7   9        2.66        2.48      1.36 o 
   1   7   9      165.50      169.79      4.12 o 
   2   7   9       86.40       91.97      2.69 o 
   3   7   9        2.69        2.21      1.25 o 
   4   7   9        0.27        1.58      0.92 o 
   5   7   9        3.34        3.27      1.30 o 
   6   7   9        0.04        0.98      1.04 o 
   7   7   9      254.22      225.27      6.68 o 
   8   7   9       48.19       40.16      2.67 o 
   9   7   9       47.28       41.96      3.82 o 
  10   7   9       10.54       11.59      4.81 o 
  11   7   9        0.08        2.46      1.68 o 
  -6   8   9        5.65        4.22      2.38 o 
  -5   8   9       70.30       86.28      6.43 o 
  -4   8   9       47.25       49.13      4.55 o 
  -3   8   9        0.74        1.01      1.51 o 
  -2   8   9       23.12       25.83      4.26 o 
  -1   8   9      777.07      851.40     14.11 o 
   0   8   9        0.31        1.33      0.73 o 
   1   8   9        4.91        3.91      1.32 o 
   2   8   9      204.81      225.90      6.66 o 
   3   8   9       53.31       50.08      2.02 o 
   4   8   9       11.39       12.71      1.91 o 
   5   8   9       69.14       68.51      2.96 o 
   6   8   9       15.58        8.25      1.96 o 
   7   8   9        0.58        2.45      1.06 o 
   8   8   9        0.29        0.86      1.09 o 
   9   8   9       66.52       73.40      5.91 o 
  10   8   9        1.87        4.54      1.77 o 
  -5   9   9        9.88        6.05      3.43 o 
  -4   9   9        3.89        1.34      2.63 o 
  -3   9   9       22.22       18.42      5.50 o 
  -2   9   9       26.69       24.99      4.62 o 
  -1   9   9      455.33      507.84     15.12 o 
   0   9   9      415.92      469.64     12.17 o 
   1   9   9        2.19        3.98      1.45 o 
   2   9   9       16.91       16.57      1.87 o 
   3   9   9        2.76        2.90      1.41 o 
   4   9   9        0.05        2.38      1.09 o 
   5   9   9       78.59       85.17      3.09 o 
   6   9   9        0.26        2.40      1.52 o 
   7   9   9      107.77      100.22      3.44 o 
   8   9   9       52.32       57.30      4.69 o 
   9   9   9        0.07        2.01      1.30 o 
  10   9   9       13.02       13.58      5.00 o 
  -4  10   9       16.44       15.04      4.94 o 
  -3  10   9        0.98        3.10      2.50 o 
  -2  10   9        1.20        0.35      2.09 o 
  -1  10   9        3.20        2.94      1.93 o 
   0  10   9      164.13      183.17     10.31 o 
   1  10   9      116.46      126.48      4.36 o 
   2  10   9      106.50      113.02      3.95 o 
   3  10   9        2.13        2.45      1.10 o 
   4  10   9       27.00       30.74      2.46 o 
   5  10   9      160.80      177.23      3.83 o 
   6  10   9       92.25       89.43      2.85 o 
   7  10   9        5.67        6.58      1.63 o 
   8  10   9        0.17        2.09      1.23 o 
   9  10   9        9.26       12.54      2.77 o 
  10  10   9        0.74       -0.27      1.71 o 
  -4  11   9        0.01       -0.61      2.33 o 
  -3  11   9        8.47        7.24      3.11 o 
  -2  11   9        8.20        4.48      2.69 o 
  -1  11   9        3.59        3.35      1.20 o 
   0  11   9        5.97        3.60      1.89 o 
   1  11   9       27.12       22.44      7.09 o 
   2  11   9       77.38       82.33      6.22 o 
   3  11   9        1.32        2.30      1.03 o 
   4  11   9       66.91       71.38      3.45 o 
   5  11   9       53.68       57.82      2.71 o 
   6  11   9        4.04        5.27      1.50 o 
   7  11   9        6.09        5.41      2.84 o 
   8  11   9        0.71        0.99      2.31 o 
   9  11   9        1.77        3.07      2.35 o 
  10  11   9        2.02        4.69      2.25 o 
  -3  12   9        3.62        4.64      3.08 o 
  -2  12   9        0.44        2.67      1.49 o 
  -1  12   9        3.56        2.54      1.68 o 
   0  12   9        3.80        2.25      2.35 o 
   1  12   9        3.48        6.24      3.12 o 
   2  12   9        0.00        1.40      2.71 o 
   3  12   9       37.43       42.03      4.69 o 
   4  12   9       34.15       27.80      7.31 o 
   5  12   9       36.90       44.44      2.82 o 
   6  12   9        2.27        2.30      1.06 o 
   7  12   9        0.00       -0.40      1.66 o 
   8  12   9       14.84       15.25      6.15 o 
   9  12   9        5.46        4.74      3.23 o 
  -1  13   9        1.13        1.68      1.54 o 
   0  13   9       26.76       20.84      8.53 o 
   1  13   9        1.28        2.59      1.64 o 
   2  13   9       22.59       14.42      6.92 o 
   3  13   9        0.45        0.94      1.18 o 
   4  13   9        5.04        6.69      2.11 o 
   5  13   9        0.60        1.19      1.33 o 
   6  13   9        9.11        6.79      4.40 o 
   7  13   9        2.59        2.89      3.18 o 
   8  13   9        2.54        3.07      2.22 o 
   9  13   9        1.44        2.36      1.74 o 
   0  14   9        0.64        2.69      1.50 o 
   1  14   9       14.38       14.16      6.22 o 
   2  14   9        2.89        2.51      1.89 o 
   3  14   9       58.18       75.95     12.98 o 
   4  14   9        6.79        9.59      3.40 o 
   5  14   9        3.80        2.16      2.24 o 
   6  14   9        0.13        2.31      3.45 o 
   7  14   9        4.82        8.26      4.82 o 
   8  14   9        0.51       -0.11      3.13 o 
   2  15   9        5.75        3.43      1.54 o 
   3  15   9        2.86        0.73      1.56 o 
   4  15   9        0.09        1.50      2.00 o 
   5  15   9        2.66        2.33      2.44 o 
   6  15   9        0.33        5.83      3.16 o 
  -5  -9  10        1.33        1.39      0.98 o 
  -4  -9  10        2.34       -0.65      1.53 o 
  -3  -9  10        4.04        3.46      2.02 o 
  -2  -9  10        0.64        3.37      1.86 o 
  -1  -9  10       24.45       18.18      7.98 o 
   0  -9  10        0.01       -1.56      1.56 o 
   1  -9  10        0.80        2.92      2.71 o 
  -6  -8  10       23.76       37.01      5.19 o 
  -5  -8  10       15.28       10.15      2.88 o 
  -4  -8  10        8.41        6.20      2.08 o 
  -3  -8  10        1.88        1.26      1.36 o 
  -2  -8  10       13.10        3.68      1.88 o 
  -1  -8  10      105.69      103.03      6.14 o 
   0  -8  10        2.17        1.75      1.50 o 
   1  -8  10        0.58        1.12      1.35 o 
   2  -8  10        2.57        2.58      1.85 o 
   3  -8  10        1.28        0.78      1.71 o 
  -7  -7  10        3.42        1.52      1.24 o 
  -6  -7  10        2.11        5.32      1.90 o 
  -5  -7  10        1.60        3.45      1.21 o 
  -4  -7  10        2.37        2.48      1.69 o 
  -3  -7  10       13.45       16.91      4.22 o 
  -2  -7  10       13.80       12.41      3.70 o 
  -1  -7  10        2.42        2.25      1.04 o 
   0  -7  10       54.59       54.68      5.21 o 
   1  -7  10        0.68        1.91      1.27 o 
   2  -7  10        2.00        1.36      1.44 o 
   3  -7  10        6.61        8.24      3.12 o 
   4  -7  10        5.58        6.97      2.53 o 
  -7  -6  10       22.43       25.02      5.02 o 
  -6  -6  10       12.92       11.50      3.42 o 
  -5  -6  10       18.31       17.72      4.13 o 
  -4  -6  10       17.86       18.30      4.24 o 
  -3  -6  10        0.30        1.61      1.01 o 
  -2  -6  10       26.95       30.47      3.48 o 
  -1  -6  10        1.32        1.14      1.14 o 
   0  -6  10       10.95       14.83      2.77 o 
   1  -6  10        4.28        4.55      3.04 o 
   2  -6  10        0.87        1.12      1.92 o 
   3  -6  10        0.03        2.44      1.42 o 
   4  -6  10        5.49        6.67      2.73 o 
   5  -6  10        0.00        1.34      2.28 o 
  -8  -5  10       25.36       24.87      8.22 o 
  -7  -5  10        7.74        5.25      1.73 o 
  -6  -5  10       58.11       57.23      4.46 o 
  -5  -5  10        9.12        7.73      2.09 o 
  -4  -5  10       30.53       35.48      2.94 o 
  -3  -5  10       10.76       12.73      2.69 o 
  -2  -5  10        0.06        0.79      1.16 o 
  -1  -5  10      165.54      180.21      3.93 o 
   0  -5  10       85.89       89.30      3.11 o 
   1  -5  10       61.30       56.17      3.37 o 
   2  -5  10       19.79       15.81      4.25 o 
   3  -5  10        8.17        7.10      3.13 o 
   4  -5  10        2.72        3.20      1.82 o 
   5  -5  10        0.09       -0.54      2.30 o 
   6  -5  10        2.76        1.85      1.19 o 
  -8  -4  10        0.13        1.53      1.14 o 
  -7  -4  10        0.24        0.11      1.11 o 
  -6  -4  10        1.60        0.95      1.12 o 
  -5  -4  10       57.34       56.20      3.20 o 
  -4  -4  10        6.45        3.77      1.51 o 
  -3  -4  10       58.38       62.27      3.63 o 
  -2  -4  10        0.08       -1.16      1.34 o 
  -1  -4  10       42.93       42.60      2.23 o 
   0  -4  10        5.74        3.88      1.44 o 
   1  -4  10      125.24      120.71     13.71 o 
   2  -4  10      128.48      142.68      5.02 o 
   3  -4  10       18.85        7.63      2.89 o 
   4  -4  10       60.11       63.46      6.81 o 
   5  -4  10       14.29       13.29      4.33 o 
   6  -4  10       20.86       20.84      6.57 o 
   7  -4  10        0.38        4.34      2.39 o 
  -8  -3  10       28.52       23.61      6.26 o 
  -7  -3  10       32.39       32.91      3.17 o 
  -6  -3  10        5.38        3.44      2.02 o 
  -5  -3  10        2.21        2.57      1.10 o 
  -4  -3  10        2.28        2.83      1.37 o 
  -3  -3  10       17.87       13.94      2.68 o 
  -2  -3  10      362.31      377.64     10.81 o 
  -1  -3  10      147.88      155.82      3.70 o 
   0  -3  10        3.15        2.99      0.98 o 
   1  -3  10       54.14       54.78      2.02 o 
   2  -3  10        2.01        0.39      1.87 o 
   3  -3  10       15.29       15.43      4.75 o 
   4  -3  10        0.00        0.82      2.17 o 
   5  -3  10        0.20        0.63      1.80 o 
   6  -3  10        9.47        7.28      2.90 o 
   7  -3  10       14.33       14.89      6.09 o 
  -8  -2  10        0.10        2.00      1.00 o 
  -7  -2  10       22.45       21.12      5.27 o 
  -6  -2  10       99.47      104.58      4.64 o 
  -5  -2  10       17.45       18.03      3.68 o 
  -4  -2  10        1.79        3.14      0.99 o 
  -3  -2  10       33.32       36.06      2.90 o 
  -2  -2  10      137.07      141.67      5.05 o 
  -1  -2  10       50.83       50.85      2.53 o 
   0  -2  10       67.78       61.22      2.55 o 
   1  -2  10       42.85       40.50      1.80 o 
   2  -2  10       69.24       79.04      2.54 o 
   3  -2  10       57.38       52.49      3.65 o 
   4  -2  10        3.37        1.81      1.30 o 
   5  -2  10        2.78        2.50      1.42 o 
   6  -2  10        9.05       10.77      3.51 o 
   7  -2  10        0.20        2.50      2.34 o 
   8  -2  10        0.07        0.26      1.54 o 
  -8  -1  10        0.13        2.91      0.95 o 
  -7  -1  10       20.19       19.83      4.68 o 
  -6  -1  10       10.99        8.78      2.60 o 
  -5  -1  10        2.93       -0.19      1.58 o 
  -4  -1  10        2.19        2.84      1.24 o 
  -3  -1  10      184.59      188.47      7.48 o 
  -2  -1  10       34.08       32.59      2.36 o 
  -1  -1  10      585.85      669.73     16.90 o 
   0  -1  10       31.20       36.96      2.91 o 
   1  -1  10       36.87       39.15      2.21 o 
   2  -1  10      194.44      212.25      5.05 o 
   3  -1  10      133.38      118.61      3.42 o 
   4  -1  10       82.16       74.44      4.33 o 
   5  -1  10        4.83        5.90      2.80 o 
   6  -1  10       14.03       12.88      4.20 o 
   7  -1  10       19.36       24.86      6.91 o 
   8  -1  10       21.02       23.21      6.26 o 
  -8   0  10        1.26        2.49      1.69 o 
  -7   0  10       12.74        8.35      3.10 o 
  -6   0  10      163.24      162.90      6.10 o 
  -5   0  10       41.27       40.93      2.83 o 
  -4   0  10        3.29        2.45      1.12 o 
  -3   0  10        1.12        0.70      1.43 o 
  -2   0  10        8.46        9.30      1.58 o 
  -1   0  10      578.18      617.48     17.08 o 
   0   0  10       53.09       69.84      4.70 o 
   1   0  10        8.56        6.96      1.54 o 
   2   0  10       43.16       37.75      1.93 o 
   3   0  10       35.91       36.42      1.83 o 
   4   0  10        4.80        5.68      1.58 o 
   5   0  10       43.07       40.18      2.47 o 
   6   0  10       24.82       22.78      5.17 o 
   7   0  10        9.54        6.61      3.51 o 
   8   0  10        0.35        0.01      2.90 o 
   9   0  10        4.01        3.12      2.37 o 
  -8   1  10       15.17       13.24      4.71 o 
  -7   1  10        2.32        0.74      1.21 o 
  -6   1  10       51.09       46.12      6.31 o 
  -5   1  10       12.73        9.34      2.46 o 
  -4   1  10       27.00       18.92      4.37 o 
  -3   1  10        8.01        4.91      0.96 o 
  -2   1  10       20.40       24.74      1.91 o 
  -1   1  10        1.09        1.40      0.99 o 
   0   1  10       42.97       41.23      2.75 o 
   1   1  10        1.31        1.67      0.71 o 
   2   1  10       84.90       92.29      3.56 o 
   3   1  10        2.56        1.39      1.03 o 
   4   1  10        2.10        1.17      0.56 o 
   5   1  10      102.66      100.91      3.98 o 
   6   1  10      125.79      112.99      5.23 o 
   7   1  10       17.19       16.97      6.32 o 
   8   1  10        1.73        2.41      1.54 o 
   9   1  10        0.81        3.14      2.02 o 
  -8   2  10        0.40        0.11      1.60 o 
  -7   2  10        1.80        1.14      1.30 o 
  -6   2  10       15.63       17.84      4.05 o 
  -5   2  10      224.01      221.87      5.23 o 
  -4   2  10       22.35       24.60      4.83 o 
  -3   2  10       91.11       98.13      4.13 o 
  -2   2  10       21.92       23.24      4.08 o 
  -1   2  10        1.83        1.86      1.01 o 
   0   2  10        9.49       14.44      1.93 o 
   1   2  10        0.31        0.72      0.87 o 
   2   2  10        7.01        6.12      1.78 o 
   3   2  10       71.30       60.14      2.50 o 
   4   2  10      148.67      159.83      4.62 o 
   5   2  10       10.59       10.62      1.98 o 
   6   2  10        0.13        0.07      0.61 o 
   7   2  10        4.48        3.04      1.50 o 
   8   2  10        0.98        0.94      1.30 o 
   9   2  10        6.51        8.77      3.53 o 
  -7   3  10        0.28        1.88      1.26 o 
  -6   3  10        2.72        1.42      1.14 o 
  -5   3  10        5.78        5.68      1.71 o 
  -4   3  10       71.55       56.33      2.53 o 
  -3   3  10       22.17       16.98      4.00 o 
  -2   3  10        1.10        2.16      1.34 o 
  -1   3  10        0.72        0.54      1.13 o 
   0   3  10      160.07      169.29      6.30 o 
   1   3  10       27.10       27.89      3.06 o 
   2   3  10       48.87       48.72      2.35 o 
   3   3  10       75.35       63.43      2.43 o 
   4   3  10       29.89       28.18      2.31 o 
   5   3  10       22.16       22.55      4.72 o 
   6   3  10      557.56      581.89     11.83 o 
   7   3  10       62.34       59.49      2.78 o 
   8   3  10       27.53       31.99      3.27 o 
   9   3  10        1.05        2.24      1.78 o 
  10   3  10        7.53        7.64      2.66 o 
  -7   4  10        4.61        3.13      1.78 o 
  -6   4  10        5.28        4.29      1.67 o 
  -5   4  10        1.72        1.77      0.94 o 
  -4   4  10       91.66       92.27      3.70 o 
  -3   4  10      166.49      157.29      6.92 o 
  -2   4  10        1.23        2.10      1.07 o 
  -1   4  10        6.10        4.23      1.36 o 
   0   4  10       55.16       53.50      2.63 o 
   1   4  10       25.84       28.85      4.05 o 
   2   4  10       12.43       13.63      2.10 o 
   3   4  10       18.59       15.83      2.95 o 
   4   4  10       40.12       41.19      2.45 o 
   5   4  10        7.56        6.02      2.25 o 
   6   4  10       19.94       20.62      4.32 o 
   7   4  10        0.58        1.01      1.28 o 
   8   4  10        3.42        3.71      0.85 o 
   9   4  10        2.53        4.48      1.72 o 
  10   4  10        0.28        9.56     10.92 o 
  -7   5  10        0.00        1.29      1.32 o 
  -6   5  10        5.07        4.88      1.98 o 
  -5   5  10       21.99       17.11      4.32 o 
  -4   5  10        4.64        3.03      1.29 o 
  -3   5  10        8.24        6.96      2.00 o 
  -2   5  10       25.61       21.58      4.42 o 
  -1   5  10       29.28       31.44      2.56 o 
   0   5  10       21.07       21.04      2.05 o 
   1   5  10       50.30       47.94      2.12 o 
   2   5  10       67.34       64.33      2.99 o 
   3   5  10        1.86        2.28      1.43 o 
   4   5  10       39.81       35.34      3.56 o 
   5   5  10        1.69        1.71      0.66 o 
   6   5  10       12.64        7.11      2.26 o 
   7   5  10        9.66        5.91      1.51 o 
   8   5  10       31.47       29.66      4.14 o 
   9   5  10        0.33        1.03      0.54 o 
  10   5  10        8.44       10.15      4.32 o 
  -6   6  10        0.59        2.30      1.50 o 
  -5   6  10       11.77        8.10      2.60 o 
  -4   6  10        9.86        6.24      2.11 o 
  -3   6  10        0.92        2.47      1.08 o 
  -2   6  10       82.40       76.20      4.14 o 
  -1   6  10       11.08       16.90      3.63 o 
   0   6  10       47.62       43.35      2.70 o 
   1   6  10       58.98       57.60      4.73 o 
   2   6  10       17.21       14.07      3.90 o 
   3   6  10       74.34       76.91      2.65 o 
   4   6  10        7.00        9.53      2.15 o 
   5   6  10       10.94        7.12      1.57 o 
   6   6  10        6.30        5.39      1.48 o 
   7   6  10        9.03       13.37      2.36 o 
   8   6  10       10.62        5.26      2.27 o 
   9   6  10        4.31        4.92      1.64 o 
  10   6  10        8.00        6.20      3.21 o 
  -6   7  10       18.83       14.12      5.60 o 
  -5   7  10        4.95        2.96      1.18 o 
  -4   7  10        0.02        0.65      1.13 o 
  -3   7  10        3.38        3.67      1.59 o 
  -2   7  10      164.38      188.20      4.89 o 
  -1   7  10        0.60        0.47      1.28 o 
   0   7  10       17.93       13.77      2.80 o 
   1   7  10       49.44       56.46      2.83 o 
   2   7  10       16.78       16.59      3.27 o 
   3   7  10       89.55       92.16      3.25 o 
   4   7  10        3.10        2.75      1.05 o 
   5   7  10        0.06        0.18      1.09 o 
   6   7  10       30.72       32.01      3.90 o 
   7   7  10        3.73        3.40      1.17 o 
   8   7  10       34.28       23.64      5.21 o 
   9   7  10       60.80       74.91      2.87 o 
  10   7  10        6.43        3.52      2.73 o 
  -5   8  10        3.85        3.29      1.65 o 
  -4   8  10        0.63        2.87      2.00 o 
  -3   8  10        5.03        4.87      1.60 o 
  -2   8  10        2.57        2.19      1.01 o 
  -1   8  10      224.80      228.02      5.61 o 
   0   8  10        0.16       -0.30      1.10 o 
   1   8  10        0.00        0.94      0.62 o 
   2   8  10       56.10       54.31      3.27 o 
   3   8  10        0.88        2.41      1.13 o 
   4   8  10       39.57       47.37      2.51 o 
   5   8  10       24.38       23.61      4.67 o 
   6   8  10        7.71        7.95      1.80 o 
   7   8  10        4.35        3.16      1.01 o 
   8   8  10       14.41       12.79      3.08 o 
   9   8  10       50.01       47.83      7.20 o 
  10   8  10        3.63        1.22      1.71 o 
  -5   9  10        0.11       -0.28      2.37 o 
  -4   9  10        9.39        6.38      4.18 o 
  -3   9  10       13.49       14.39      5.46 o 
  -2   9  10        7.92        7.14      1.67 o 
  -1   9  10      183.01      190.17      4.32 o 
   0   9  10        4.34        3.58      1.67 o 
   1   9  10       85.40       90.32      3.45 o 
   2   9  10        1.65        1.92      1.67 o 
   3   9  10        9.69       11.71      2.39 o 
   4   9  10       14.13       14.76      2.59 o 
   5   9  10       66.23       65.80      2.85 o 
   6   9  10      155.52      158.60      5.16 o 
   7   9  10       50.39       54.32      3.05 o 
   8   9  10       46.07       41.24      2.74 o 
   9   9  10        1.12        2.80      1.85 o 
  10   9  10       17.73       17.94      6.48 o 
  -4  10  10       10.06       11.36      4.38 o 
  -3  10  10        0.33        1.17      2.53 o 
  -2  10  10        0.57        2.84      2.89 o 
  -1  10  10        1.22        1.24      2.77 o 
   0  10  10       98.22      128.31      6.61 o 
   1  10  10      225.05      227.40      6.52 o 
   2  10  10        1.31        2.01      1.28 o 
   3  10  10        1.26        2.25      1.27 o 
   4  10  10        2.40        3.79      1.25 o 
   5  10  10       21.19       14.58      3.70 o 
   6  10  10       23.79       22.85      2.38 o 
   7  10  10        5.69        6.56      2.49 o 
   8  10  10        0.13        3.35      1.22 o 
   9  10  10       11.70        9.79      3.43 o 
  10  10  10       15.29       19.01      6.91 o 
  -3  11  10        0.06       -0.01      2.27 o 
  -2  11  10        4.03        5.16      3.29 o 
  -1  11  10       15.10       17.35      4.88 o 
   0  11  10       78.46       88.16      7.96 o 
   1  11  10        9.47        6.06      2.04 o 
   2  11  10        2.06        3.03      1.49 o 
   3  11  10       27.61       29.94      3.32 o 
   4  11  10       51.23       60.40      2.63 o 
   5  11  10      113.37      120.63      6.41 o 
   6  11  10       10.50        9.74      2.94 o 
   7  11  10        6.27        6.59      3.84 o 
   8  11  10       12.74        8.67      3.00 o 
   9  11  10        0.07        2.80      2.84 o 
  -2  12  10        0.45        5.38      2.27 o 
  -1  12  10        2.41        3.24      1.44 o 
   0  12  10        1.88        2.22      1.31 o 
   1  12  10       16.39       10.49      3.04 o 
   2  12  10        1.26        1.25      2.26 o 
   3  12  10       10.42        9.12      3.23 o 
   4  12  10        6.54       12.68      3.66 o 
   5  12  10        7.17        3.67      1.13 o 
   6  12  10        0.22        1.06      1.07 o 
   7  12  10       40.36       45.51      5.38 o 
   8  12  10        4.15        2.87      1.61 o 
   9  12  10        2.08        2.22      1.78 o 
  -1  13  10        0.34        2.79      2.21 o 
   0  13  10        0.72        2.20      2.09 o 
   1  13  10        1.81        1.92      2.07 o 
   2  13  10        0.01        4.27      1.75 o 
   3  13  10        0.03        0.11      0.98 o 
   4  13  10       12.48       11.02      3.09 o 
   5  13  10       19.35       18.39      4.22 o 
   6  13  10       11.12        8.84      4.97 o 
   7  13  10        8.28        6.90      5.03 o 
   8  13  10        0.05        1.57      1.12 o 
   1  14  10        8.02        8.32      4.00 o 
   2  14  10        7.22        8.30      4.52 o 
   3  14  10        0.00        1.17      2.32 o 
   4  14  10        1.92        1.30      1.45 o 
   5  14  10        2.20       -0.98      4.13 o 
   6  14  10        0.11       -2.98      3.74 o 
   7  14  10        1.40        2.11      2.15 o 
   3  15  10        5.08        4.21      2.20 o 
   4  15  10        4.14        2.91      4.18 o 
   5  15  10        0.02        3.92      2.77 o 
  -4  -8  11        2.44        5.24      3.34 o 
  -3  -8  11        0.32        2.38      1.30 o 
  -2  -8  11        0.39        3.07      1.39 o 
  -1  -8  11        0.44        1.45      1.79 o 
   0  -8  11        0.88        2.47      1.27 o 
   1  -8  11        0.78        2.00      1.31 o 
  -6  -7  11       16.54       12.30      6.24 o 
  -5  -7  11       50.95       62.59      4.18 o 
  -4  -7  11        0.03        0.95      0.98 o 
  -3  -7  11       15.49       13.98      3.74 o 
  -2  -7  11        2.70        2.10      1.28 o 
  -1  -7  11       29.15       27.77      4.05 o 
   0  -7  11        7.06        2.66      1.58 o 
   1  -7  11       17.77       12.94      5.01 o 
   2  -7  11        1.81       -0.71      1.96 o 
   3  -7  11        0.19       -0.86      1.81 o 
  -6  -6  11        2.04        2.14      1.08 o 
  -5  -6  11        1.36        1.67      0.92 o 
  -4  -6  11        5.24        5.30      2.02 o 
  -3  -6  11        0.00        0.94      0.74 o 
  -2  -6  11       15.84       12.85      3.29 o 
  -1  -6  11        9.37        5.94      1.61 o 
   0  -6  11        4.54        3.58      2.12 o 
   1  -6  11        0.43        0.30      1.73 o 
   2  -6  11       14.98        9.18      2.61 o 
   3  -6  11        0.13        0.45      1.44 o 
   4  -6  11        0.86        2.08      1.38 o 
  -7  -5  11       10.75       12.79      3.44 o 
  -6  -5  11       26.86       28.31      6.65 o 
  -5  -5  11       54.83       59.75      3.64 o 
  -4  -5  11        2.55        1.62      0.95 o 
  -3  -5  11        8.97        7.60      1.70 o 
  -2  -5  11        0.92        2.25      1.11 o 
  -1  -5  11       25.03       23.55      2.43 o 
   0  -5  11        3.42        1.65      1.70 o 
   1  -5  11        0.12        0.80      2.59 o 
   2  -5  11        7.75        6.14      2.87 o 
   3  -5  11        0.01        0.58      1.56 o 
   4  -5  11        1.54        3.02      3.06 o 
   5  -5  11        0.38        3.52      2.49 o 
  -7  -4  11       33.28       39.34      5.33 o 
  -6  -4  11        4.94        3.73      1.73 o 
  -5  -4  11       29.87       33.98      5.14 o 
  -4  -4  11        2.02        2.82      1.82 o 
  -3  -4  11        3.99        3.13      1.18 o 
  -2  -4  11       39.16       41.57      2.58 o 
  -1  -4  11       97.64      108.85      3.92 o 
   0  -4  11       40.13       31.74      4.25 o 
   1  -4  11        0.98        2.19      1.36 o 
   2  -4  11        0.65        1.97      1.43 o 
   3  -4  11       45.71       53.32      3.69 o 
   4  -4  11        4.14        4.34      2.27 o 
   5  -4  11        0.54        1.46      1.85 o 
   6  -4  11        5.92        2.19      3.16 o 
  -7  -3  11        0.05        1.84      1.04 o 
  -6  -3  11        4.07        1.48      1.32 o 
  -5  -3  11       34.40       31.32      3.07 o 
  -4  -3  11       31.20       28.65      2.41 o 
  -3  -3  11       26.92       30.18      3.37 o 
  -2  -3  11       31.65       33.73      3.17 o 
  -1  -3  11        9.74       10.93      2.17 o 
   0  -3  11       32.49       26.45      2.40 o 
   1  -3  11       19.65       18.02      2.42 o 
   2  -3  11       24.65       21.55      4.98 o 
   3  -3  11        2.00        4.31      2.55 o 
   4  -3  11        0.04        0.56      1.23 o 
   5  -3  11        8.09        7.37      2.11 o 
   6  -3  11        2.52        3.53      1.58 o 
   7  -3  11        2.38        1.39      2.44 o 
  -7  -2  11        1.39        1.35      0.93 o 
  -6  -2  11      135.84      134.78      4.73 o 
  -5  -2  11        0.92        2.42      0.84 o 
  -4  -2  11        8.50        7.86      1.84 o 
  -3  -2  11      112.39      111.02      5.69 o 
  -2  -2  11      436.44      489.90     15.59 o 
  -1  -2  11       68.56       79.02      2.77 o 
   0  -2  11      147.27      161.38      5.04 o 
   1  -2  11       24.16       16.97      1.29 o 
   2  -2  11       63.35       75.66      5.89 o 
   3  -2  11        0.33        1.89      1.40 o 
   4  -2  11       30.73       29.60      9.21 o 
   5  -2  11        3.44        3.91      1.48 o 
   6  -2  11        0.18        1.56      1.72 o 
   7  -2  11        5.07        3.55      2.09 o 
  -7  -1  11       11.58        8.53      3.35 o 
  -6  -1  11       10.66       11.71      2.91 o 
  -5  -1  11        4.96        3.92      1.55 o 
  -4  -1  11       31.56       35.20      3.78 o 
  -3  -1  11       37.34       35.46      2.64 o 
  -2  -1  11      130.52      137.64      5.13 o 
  -1  -1  11      891.15     1037.13     16.85 o 
   0  -1  11       32.80       33.65      2.73 o 
   1  -1  11        4.73        4.84      1.75 o 
   2  -1  11       20.45       13.07      3.11 o 
   3  -1  11        0.06        1.59      0.81 o 
   4  -1  11        0.08        0.86      1.55 o 
   5  -1  11        0.88        2.29      1.64 o 
   6  -1  11        2.51        4.87      2.76 o 
   7  -1  11        3.83        3.40      2.29 o 
   8  -1  11        2.44        5.48      3.54 o 
  -7   0  11       16.56       15.55      4.67 o 
  -6   0  11       36.54       27.39      7.52 o 
  -5   0  11        3.65        3.31      2.06 o 
  -4   0  11        0.55        1.36      1.02 o 
  -3   0  11       10.40       13.58      4.18 o 
  -2   0  11       19.50       18.08      3.21 o 
  -1   0  11      399.89      404.35      7.50 o 
   0   0  11      439.28      516.01      9.06 o 
   1   0  11       84.17       84.62      4.14 o 
   2   0  11       32.73       29.23      3.26 o 
   3   0  11       40.38       49.89      2.63 o 
   4   0  11       80.40       77.48      2.97 o 
   5   0  11        6.17        6.32      2.66 o 
   6   0  11        1.94        3.07      1.45 o 
   7   0  11       11.57        7.48      3.53 o 
   8   0  11       10.89       10.79      4.23 o 
  -7   1  11        2.86        3.19      1.60 o 
  -6   1  11        1.75        1.10      1.17 o 
  -5   1  11       36.32       40.11      3.29 o 
  -4   1  11        1.47        1.62      1.26 o 
  -3   1  11       77.34       76.15      3.52 o 
  -2   1  11       25.66       28.84      3.13 o 
  -1   1  11       33.08       36.78      5.81 o 
   0   1  11      547.97      593.80     14.40 o 
   1   1  11      106.49      118.34      4.15 o 
   2   1  11        4.13        2.51      1.19 o 
   3   1  11      141.22      153.56      6.79 o 
   4   1  11       89.08       88.66      5.23 o 
   5   1  11        0.87        1.44      0.89 o 
   6   1  11       30.10       28.77      7.19 o 
   7   1  11        0.04        1.01      1.24 o 
   8   1  11       10.67       12.11      5.92 o 
   9   1  11       16.26       19.22      7.56 o 
  -7   2  11        8.91        6.28      2.67 o 
  -6   2  11        0.53        1.53      0.98 o 
  -5   2  11       11.52       10.49      2.04 o 
  -4   2  11        9.10        5.57      1.49 o 
  -3   2  11        0.38        2.80      0.86 o 
  -2   2  11        0.00        1.34      1.30 o 
  -1   2  11        0.90        1.76      1.15 o 
   0   2  11        2.67        2.47      1.30 o 
   1   2  11       10.22       12.61      1.90 o 
   2   2  11       77.07       84.79      3.32 o 
   3   2  11        0.04        1.39      0.98 o 
   4   2  11      351.58      405.41     12.02 o 
   5   2  11        1.93        0.93      0.91 o 
   6   2  11        0.04        1.37      0.99 o 
   7   2  11        5.12        6.90      2.62 o 
   8   2  11        0.05        0.95      1.54 o 
   9   2  11        0.00       -1.08      1.88 o 
  -7   3  11        0.01        0.66      1.39 o 
  -6   3  11        5.01        4.41      1.63 o 
  -5   3  11        3.48        1.59      0.91 o 
  -4   3  11       17.87       17.29      4.20 o 
  -3   3  11       64.88       58.65      4.21 o 
  -2   3  11       32.47       34.14      3.94 o 
  -1   3  11       87.17       75.60      3.08 o 
   0   3  11       46.13       37.69      2.38 o 
   1   3  11       85.81       97.90      3.66 o 
   2   3  11        8.56       11.11      2.15 o 
   3   3  11       31.44       32.91      1.78 o 
   4   3  11       74.63       74.12      3.38 o 
   5   3  11       83.29       79.09      3.12 o 
   6   3  11       14.63       12.10      2.16 o 
   7   3  11       26.70       28.19      2.82 o 
   8   3  11        6.72        6.98      2.73 o 
   9   3  11        0.48        0.86      1.51 o 
  -7   4  11        4.74        3.89      1.94 o 
  -6   4  11       13.47       13.20      4.53 o 
  -5   4  11        6.25        6.04      1.94 o 
  -4   4  11        4.02        3.67      1.46 o 
  -3   4  11       31.90       21.50      4.68 o 
  -2   4  11        7.83        9.12      1.70 o 
  -1   4  11       14.46       16.68      3.03 o 
   0   4  11        2.61        1.71      1.01 o 
   1   4  11       81.07       91.06      3.55 o 
   2   4  11      261.24      296.20      8.53 o 
   3   4  11      124.39      141.18      3.49 o 
   4   4  11      168.33      171.39      4.65 o 
   5   4  11        2.36        1.98      1.03 o 
   6   4  11       22.76       16.94      2.85 o 
   7   4  11        1.77        1.26      1.14 o 
   8   4  11        2.07        1.92      1.38 o 
   9   4  11        4.22        5.28      2.34 o 
  -6   5  11       12.41        9.35      3.45 o 
  -5   5  11        1.46        1.58      1.26 o 
  -4   5  11        1.17        1.90      1.11 o 
  -3   5  11        3.76        4.97      2.15 o 
  -2   5  11       42.73       41.85      3.55 o 
  -1   5  11       17.64       16.47      2.35 o 
   0   5  11       51.79       58.54      2.40 o 
   1   5  11       59.89       69.99      3.15 o 
   2   5  11        0.50        1.59      0.90 o 
   3   5  11      157.67      169.72      4.83 o 
   4   5  11       71.08       93.38      3.68 o 
   5   5  11       99.52       96.74      3.46 o 
   6   5  11        0.50        2.33      1.28 o 
   7   5  11        1.01        1.23      1.29 o 
   8   5  11        0.28        0.44      0.66 o 
   9   5  11        1.37        1.48      1.68 o 
  10   5  11        3.93        3.72      4.18 o 
  -6   6  11       10.70       10.51      3.34 o 
  -5   6  11       12.78       10.42      2.78 o 
  -4   6  11        7.52        8.81      2.26 o 
  -3   6  11        5.63        5.37      1.59 o 
  -2   6  11       28.86       28.82      3.50 o 
  -1   6  11        2.20        1.60      1.23 o 
   0   6  11        3.32        2.58      1.28 o 
   1   6  11        6.22       10.74      2.15 o 
   2   6  11        0.83        0.99      1.13 o 
   3   6  11      167.35      203.24      5.61 o 
   4   6  11      100.13      111.12      3.34 o 
   5   6  11        8.82        8.10      1.39 o 
   6   6  11       42.74       48.27      2.50 o 
   7   6  11        0.23       -0.29      1.17 o 
   8   6  11        2.58        3.32      1.51 o 
   9   6  11       10.71       10.82      3.40 o 
  10   6  11        5.06        5.38      4.93 o 
  -5   7  11        0.41        1.96      0.84 o 
  -4   7  11        1.93       -0.18      1.07 o 
  -3   7  11       13.86       12.43      2.93 o 
  -2   7  11        0.01        0.80      0.96 o 
  -1   7  11       18.97       19.87      4.63 o 
   0   7  11       63.18       70.29      2.59 o 
   1   7  11        0.24        1.24      0.85 o 
   2   7  11       47.21       56.83      3.36 o 
   3   7  11       31.59       33.39      2.30 o 
   4   7  11       13.47        9.77      3.58 o 
   5   7  11       21.23       23.38      3.85 o 
   6   7  11       23.96       24.44      4.28 o 
   7   7  11       18.83       14.65      3.34 o 
   8   7  11        3.48        3.31      1.54 o 
   9   7  11        0.09        0.76      1.15 o 
  10   7  11        1.68        1.72      1.29 o 
  -5   8  11       10.84       11.32      3.26 o 
  -4   8  11        2.82        0.20      1.33 o 
  -3   8  11        0.01        1.75      1.31 o 
  -2   8  11        0.21        1.08      0.78 o 
  -1   8  11       27.98       27.17      4.41 o 
   0   8  11        5.08        3.54      1.90 o 
   1   8  11       76.86       87.40      3.75 o 
   2   8  11       72.50       78.90      2.97 o 
   3   8  11       16.18       16.39      3.43 o 
   4   8  11        6.03        9.26      1.80 o 
   5   8  11       14.68       12.22      2.55 o 
   6   8  11        3.44        3.65      1.18 o 
   7   8  11        7.57        6.99      2.42 o 
   8   8  11        0.14        0.85      1.14 o 
   9   8  11       24.08       23.82      3.33 o 
  10   8  11        0.58        0.43      2.02 o 
  -4   9  11        0.70        2.94      1.60 o 
  -3   9  11        0.36        2.51      1.77 o 
  -2   9  11        8.86        6.84      3.65 o 
  -1   9  11        3.27        1.54      1.44 o 
   0   9  11        0.07        2.12      1.16 o 
   1   9  11       53.54       67.03      6.34 o 
   2   9  11        2.63        2.15      1.18 o 
   3   9  11        4.93        3.40      1.19 o 
   4   9  11        1.32        1.72      1.17 o 
   5   9  11        7.64       12.10      2.56 o 
   6   9  11        2.19        0.42      0.92 o 
   7   9  11        1.52        1.19      0.90 o 
   8   9  11        5.34        3.88      1.93 o 
   9   9  11       17.01       14.10      5.22 o 
  -3  10  11        1.74        4.07      2.82 o 
  -2  10  11       12.08       13.67      4.09 o 
  -1  10  11        5.13        3.95      2.62 o 
   0  10  11        0.06       -0.88      1.75 o 
   1  10  11      429.02      514.17      9.00 o 
   2  10  11        1.35        0.25      1.18 o 
   3  10  11        0.62        1.41      1.10 o 
   4  10  11       37.66       38.09      2.74 o 
   5  10  11       18.01       15.21      3.47 o 
   6  10  11       36.43       29.96      5.98 o 
   7  10  11       19.72       13.06      3.06 o 
   8  10  11        0.23       -0.19      1.51 o 
   9  10  11        5.36        3.73      1.79 o 
  -2  11  11        4.11        3.20      2.07 o 
  -1  11  11        6.48        8.02      3.16 o 
   0  11  11        1.23        2.28      1.84 o 
   1  11  11       10.32        8.24      3.04 o 
   2  11  11       32.96       28.81      6.41 o 
   3  11  11        7.63        8.81      2.03 o 
   4  11  11       10.79        8.49      2.51 o 
   5  11  11        1.32        1.45      1.22 o 
   6  11  11        3.77        0.89      0.91 o 
   7  11  11        0.82        0.99      1.08 o 
   8  11  11        4.24        3.01      2.59 o 
   9  11  11        5.98        3.37      1.65 o 
  -1  12  11        0.72        3.19      2.60 o 
   0  12  11        0.69        7.04      4.87 o 
   1  12  11        4.25        2.81      2.41 o 
   2  12  11       13.57       11.72      3.26 o 
   3  12  11        3.32        1.30      2.15 o 
   4  12  11       18.16       14.34      4.41 o 
   5  12  11       56.65       66.45      3.86 o 
   6  12  11        7.90        5.54      2.08 o 
   7  12  11        9.06        9.17      3.49 o 
   8  12  11       12.12        6.32      2.97 o 
   0  13  11        1.15        1.61      2.08 o 
   1  13  11        0.94       -0.08      1.61 o 
   2  13  11        0.25        0.39      1.17 o 
   3  13  11       21.91       21.86      6.07 o 
   4  13  11       14.85       16.64      5.17 o 
   5  13  11        4.96        4.50      2.25 o 
   6  13  11        0.00       -2.37      3.10 o 
   7  13  11        0.11       -1.51      3.35 o 
   8  13  11        1.44        0.95      2.08 o 
   2  14  11        0.37        1.99      1.33 o 
   3  14  11        1.38        1.73      2.25 o 
   4  14  11        7.47        5.96      2.42 o 
   5  14  11       20.76       29.10      5.82 o 
   6  14  11        0.35       -0.01      3.42 o 
  -4  -7  12        0.09        1.21      1.05 o 
  -3  -7  12        0.57        1.67      0.95 o 
  -2  -7  12        0.51        2.18      1.47 o 
  -1  -7  12        0.74        2.70      1.83 o 
   0  -7  12        1.80        1.94      1.11 o 
   1  -7  12        2.86        1.98      1.67 o 
  -5  -6  12        0.20        1.35      1.05 o 
  -4  -6  12       12.25        7.73      2.47 o 
  -3  -6  12       22.18       19.38      4.58 o 
  -2  -6  12        5.97        2.40      1.70 o 
  -1  -6  12        0.67        2.35      1.19 o 
   0  -6  12        6.53        3.46      1.51 o 
   1  -6  12       39.33       37.54      7.07 o 
   2  -6  12       34.24       47.52     10.80 o 
   3  -6  12        1.49        1.24      1.88 o 
  -6  -5  12        0.00        1.42      0.85 o 
  -5  -5  12        7.04        4.62      1.94 o 
  -4  -5  12        0.10        1.53      0.99 o 
  -3  -5  12        8.83       19.86     12.70 o 
  -2  -5  12       14.54       13.25      3.29 o 
  -1  -5  12        0.13        0.96      1.96 o 
   0  -5  12        6.64        5.60      2.10 o 
   1  -5  12       12.02       10.74      3.58 o 
   2  -5  12       78.32       83.58      7.07 o 
   3  -5  12        2.47        1.54      1.42 o 
   4  -5  12        0.00       -0.56      1.49 o 
  -6  -4  12       46.11       51.49      6.03 o 
  -5  -4  12        2.89        2.08      1.38 o 
  -4  -4  12        0.16        1.64      1.13 o 
  -3  -4  12        6.55        4.27      1.74 o 
  -2  -4  12        0.02       -0.15      1.22 o 
  -1  -4  12       11.77       11.48      3.46 o 
   0  -4  12        9.76       11.11      3.67 o 
   1  -4  12        7.95        3.51      2.43 o 
   2  -4  12        4.07        3.48      1.76 o 
   3  -4  12        1.67        1.52      1.20 o 
   4  -4  12        0.29        0.97      1.80 o 
   5  -4  12        0.57        1.82      1.64 o 
  -6  -3  12        3.66        3.14      1.54 o 
  -5  -3  12        6.75        8.60      2.95 o 
  -4  -3  12       46.74       43.05      3.04 o 
  -3  -3  12       45.62       46.92      3.63 o 
  -2  -3  12      123.31      131.12      6.75 o 
  -1  -3  12        8.49        7.58      2.12 o 
   0  -3  12       24.48       21.92      2.52 o 
   1  -3  12        0.03        0.15      1.26 o 
   2  -3  12       15.11       15.97      6.41 o 
   3  -3  12       47.10       49.39      4.67 o 
   4  -3  12        0.58        2.33      1.59 o 
   5  -3  12        4.29        3.59      2.21 o 
   6  -3  12        0.02        2.63      2.47 o 
  -7  -2  12        4.51        4.21      1.36 o 
  -6  -2  12       62.59       69.99      7.40 o 
  -5  -2  12        0.47        2.07      1.29 o 
  -4  -2  12        7.43        5.39      1.87 o 
  -3  -2  12       12.62       10.41      2.48 o 
  -2  -2  12        2.42        3.57      1.25 o 
  -1  -2  12        0.18        0.89      0.82 o 
   0  -2  12        6.21        5.67      1.24 o 
   1  -2  12      128.79      143.73      3.50 o 
   2  -2  12       15.51       13.46      3.56 o 
   3  -2  12       37.17       44.09      5.60 o 
   4  -2  12       22.59       28.66      8.24 o 
   5  -2  12        0.37        1.72      1.66 o 
   6  -2  12       20.40       17.45      6.27 o 
  -7  -1  12        0.08        1.30      1.52 o 
  -6  -1  12        0.78        1.00      1.63 o 
  -5  -1  12        2.70        0.38      1.69 o 
  -4  -1  12        0.03        1.37      1.24 o 
  -3  -1  12        5.86        6.89      1.69 o 
  -2  -1  12       14.91       12.72      2.42 o 
  -1  -1  12       64.97       63.24      4.41 o 
   0  -1  12      265.17      290.83      7.58 o 
   1  -1  12       57.67       63.21      3.64 o 
   2  -1  12       17.91       16.78      2.51 o 
   3  -1  12        2.00        3.42      1.70 o 
   4  -1  12       17.24       13.29      3.57 o 
   5  -1  12        4.87        1.68      1.79 o 
   6  -1  12        0.33        2.87      2.18 o 
   7  -1  12        0.14        3.20      1.42 o 
  -7   0  12       13.93       10.78      4.62 o 
  -6   0  12        1.44        1.68      1.56 o 
  -5   0  12        1.84        1.99      1.11 o 
  -4   0  12        8.83       12.40      3.06 o 
  -3   0  12        5.33        6.81      2.58 o 
  -2   0  12        0.19        1.58      1.02 o 
  -1   0  12       26.26       23.33      4.75 o 
   0   0  12        9.54       11.59      3.27 o 
   1   0  12       49.46       46.60      2.93 o 
   2   0  12        6.11        7.28      1.69 o 
   3   0  12        0.36       -0.85      1.28 o 
   4   0  12       11.51        9.64      4.09 o 
   5   0  12        0.23        2.01      1.74 o 
   6   0  12        9.65        8.29      2.73 o 
   7   0  12        6.40        6.15      2.67 o 
  -7   1  12        1.49        0.86      1.82 o 
  -6   1  12        0.42        0.93      1.90 o 
  -5   1  12        3.49        3.83      1.85 o 
  -4   1  12       34.45       31.78      4.01 o 
  -3   1  12        1.14        1.73      1.09 o 
  -2   1  12       29.83       30.34      4.68 o 
  -1   1  12       26.72       28.03      3.12 o 
   0   1  12      123.68      126.17      4.69 o 
   1   1  12       20.40       20.81      3.30 o 
   2   1  12       40.06       48.98      2.60 o 
   3   1  12        0.08        1.62      1.09 o 
   4   1  12       32.20       21.49      5.19 o 
   5   1  12        0.81        0.83      1.54 o 
   6   1  12       44.52       29.65      9.85 o 
   7   1  12        0.59        2.36      3.41 o 
   8   1  12        0.27        0.00      2.13 o 
  -6   2  12        1.35        3.16      1.33 o 
  -5   2  12        4.66        2.46      2.00 o 
  -4   2  12       10.83        6.90      3.79 o 
  -3   2  12        8.41        8.41      2.47 o 
  -2   2  12        8.50        9.53      2.06 o 
  -1   2  12        0.04        0.93      1.09 o 
   0   2  12        0.03       -0.96      1.34 o 
   1   2  12       53.00       61.92      3.46 o 
   2   2  12      140.97      178.49      8.92 o 
   3   2  12       38.03       21.55      5.11 o 
   4   2  12       83.51       97.17      4.30 o 
   5   2  12        0.09        0.84      1.05 o 
   6   2  12        8.64        5.98      2.50 o 
   7   2  12       55.36       55.75      4.33 o 
   8   2  12        9.75        6.35      3.35 o 
  -6   3  12       10.65        8.27      3.41 o 
  -5   3  12        6.26        3.81      1.51 o 
  -4   3  12       12.39        9.03      3.50 o 
  -3   3  12       54.61       37.15      7.91 o 
  -2   3  12       19.45       19.36      4.52 o 
  -1   3  12       21.74       25.75      5.37 o 
   0   3  12        0.11       -0.12      1.62 o 
   1   3  12        1.72        3.09      1.32 o 
   2   3  12        0.04        1.47      1.26 o 
   3   3  12        0.58        0.63      0.89 o 
   4   3  12       23.03       18.92      3.58 o 
   5   3  12       95.35       87.06      3.15 o 
   6   3  12        1.20        1.07      1.10 o 
   7   3  12       33.60       34.79      5.11 o 
   8   3  12        0.81        1.47      1.33 o 
   9   3  12        0.21        1.60      1.33 o 
  -6   4  12        0.95        2.30      1.44 o 
  -5   4  12       17.43       15.39      4.03 o 
  -4   4  12        3.66        2.11      1.34 o 
  -3   4  12      182.10      187.45      5.44 o 
  -2   4  12       16.64       11.35      3.10 o 
  -1   4  12       12.92       15.35      2.62 o 
   0   4  12        6.65       10.13      2.37 o 
   1   4  12        2.01        2.24      1.17 o 
   2   4  12        5.51        3.71      1.72 o 
   3   4  12      218.67      231.56      4.31 o 
   4   4  12       16.11       23.91      3.60 o 
   5   4  12        1.89        0.40      1.06 o 
   6   4  12       12.07        7.96      2.68 o 
   7   4  12        2.77        1.96      1.51 o 
   8   4  12       18.62       21.83      7.20 o 
   9   4  12        1.05        1.15      1.20 o 
  -6   5  12        5.88        5.43      2.21 o 
  -5   5  12        0.80        1.65      1.50 o 
  -4   5  12        0.10        2.11      1.62 o 
  -3   5  12        2.33        4.39      1.56 o 
  -2   5  12       54.93       54.55      3.65 o 
  -1   5  12      216.88      216.03      6.34 o 
   0   5  12        0.06        0.22      1.05 o 
   1   5  12        3.98        6.15      1.88 o 
   2   5  12       98.97       97.56      3.81 o 
   3   5  12        0.74        1.00      1.04 o 
   4   5  12       15.15        9.89      2.33 o 
   5   5  12       43.25       36.31      2.43 o 
   6   5  12       16.50       12.63      4.49 o 
   7   5  12       10.51       10.80      3.53 o 
   8   5  12        8.49        8.04      2.69 o 
   9   5  12       11.24        8.03      3.64 o 
  -5   6  12        2.94        2.16      2.30 o 
  -4   6  12        7.98        6.63      2.18 o 
  -3   6  12        0.62        0.76      0.95 o 
  -2   6  12       24.18       20.58      2.75 o 
  -1   6  12       40.41       34.95      7.35 o 
   0   6  12       70.88       66.23      3.51 o 
   1   6  12       46.91       48.43      3.23 o 
   2   6  12       15.08       20.44      3.66 o 
   3   6  12      126.02      132.70      3.80 o 
   4   6  12        1.64        0.70      1.33 o 
   5   6  12        3.95        0.74      1.42 o 
   6   6  12       15.08       19.46      4.54 o 
   7   6  12        4.47        1.33      1.67 o 
   8   6  12        6.23        4.83      2.33 o 
   9   6  12        0.03        0.92      1.48 o 
  -5   7  12        6.56        3.23      2.24 o 
  -4   7  12        0.54        1.84      1.14 o 
  -3   7  12        9.29        8.44      1.85 o 
  -2   7  12       21.84       20.41      4.38 o 
  -1   7  12       40.70       40.20      2.96 o 
   0   7  12        9.37        8.12      2.14 o 
   1   7  12        9.87        5.51      2.24 o 
   2   7  12        3.92        2.63      1.14 o 
   3   7  12        0.02        0.08      1.30 o 
   4   7  12       72.52       74.79      3.54 o 
   5   7  12        3.71        4.76      1.72 o 
   6   7  12        8.46        9.27      1.88 o 
   7   7  12        0.95        1.02      1.16 o 
   8   7  12        1.27        1.24      0.76 o 
   9   7  12        5.81        3.44      1.95 o 
  -4   8  12        1.99        1.07      2.15 o 
  -3   8  12        2.12        2.20      1.01 o 
  -2   8  12       10.35       11.63      2.50 o 
  -1   8  12       22.58       25.44      2.69 o 
   0   8  12      199.66      230.55      5.51 o 
   1   8  12       13.95       13.73      2.90 o 
   2   8  12        3.58        4.71      1.41 o 
   3   8  12       22.13       20.39      2.51 o 
   4   8  12       25.66       26.47      2.79 o 
   5   8  12       28.34       30.42      3.02 o 
   6   8  12        0.24        2.11      1.37 o 
   7   8  12        0.49        1.32      1.15 o 
   8   8  12        6.45        8.10      2.03 o 
   9   8  12        2.22        2.48      1.36 o 
  -3   9  12        0.07        2.04      2.39 o 
  -2   9  12        1.78        3.59      2.65 o 
  -1   9  12       55.70       66.66      3.83 o 
   0   9  12       52.48       48.54      3.43 o 
   1   9  12       19.40       18.67      4.79 o 
   2   9  12        0.34        0.47      1.07 o 
   3   9  12        0.28       -0.07      1.16 o 
   4   9  12       28.73       29.47      3.08 o 
   5   9  12       14.20       16.02      3.55 o 
   6   9  12        0.00        0.32      0.95 o 
   7   9  12        0.42        1.56      1.01 o 
   8   9  12        0.69        3.29      1.30 o 
   9   9  12        5.21        3.83      1.95 o 
  -3  10  12        3.78        6.66      7.09 o 
  -2  10  12        3.92        4.36      2.47 o 
  -1  10  12        9.33        8.61      3.91 o 
   0  10  12       13.52       14.51      3.42 o 
   1  10  12       97.44       92.20      3.37 o 
   2  10  12       22.30       17.48      3.43 o 
   3  10  12       42.49       54.05      4.47 o 
   4  10  12        7.42        6.14      1.65 o 
   5  10  12        2.09        2.20      1.17 o 
   6  10  12        0.01        0.52      1.04 o 
   7  10  12        3.03        2.30      1.10 o 
   8  10  12        2.05        1.43      1.34 o 
   9  10  12        1.87        1.26      1.79 o 
  -2  11  12        1.06        0.19      1.30 o 
  -1  11  12       17.86       11.50      4.23 o 
   0  11  12       38.89       42.28      7.07 o 
   1  11  12       26.04       21.98      6.30 o 
   2  11  12       99.02       99.52      8.82 o 
   3  11  12      103.02      108.37      7.05 o 
   4  11  12       62.64       66.91      4.11 o 
   5  11  12       50.78       54.62      4.58 o 
   6  11  12       25.73       27.51      3.31 o 
   7  11  12        1.03        1.51      0.86 o 
   8  11  12       10.64        8.28      4.39 o 
  -1  12  12        8.24        6.61      3.40 o 
   0  12  12        0.15        1.02      2.50 o 
   1  12  12        6.37        5.02      2.31 o 
   2  12  12       39.10       40.34      9.84 o 
   3  12  12       49.67       42.88     11.34 o 
   4  12  12       36.79       31.77      8.28 o 
   5  12  12        0.21        0.22      0.66 o 
   6  12  12        8.31        8.97      2.65 o 
   7  12  12        3.41        2.46      1.68 o 
   8  12  12        2.63        2.35      2.06 o 
   1  13  12        2.01        1.67      1.72 o 
   2  13  12        0.08        1.84      2.25 o 
   3  13  12        0.50        1.22      1.15 o 
   4  13  12        0.27        1.60      1.92 o 
   5  13  12        0.02       -1.10      1.36 o 
   6  13  12        1.12       -1.39      3.52 o 
   7  13  12        9.01        4.58      3.33 o 
   4  14  12        3.95        4.53      2.35 o 
  -3  -6  13       35.30       25.10     11.53 o 
  -2  -6  13        0.18        0.40      2.01 o 
  -1  -6  13        0.51        1.04      2.78 o 
   0  -6  13        0.49        1.06      1.60 o 
   1  -6  13        3.84        0.43      1.74 o 
  -4  -5  13       10.57        9.37      3.02 o 
  -3  -5  13       46.47       48.08      3.32 o 
  -2  -5  13       30.55       37.94      6.68 o 
  -1  -5  13        0.80        1.69      2.02 o 
   0  -5  13        1.45        2.13      1.06 o 
   1  -5  13        9.24        4.90      2.71 o 
   2  -5  13       23.04       18.23      7.15 o 
  -5  -4  13       16.49       12.97      4.36 o 
  -4  -4  13        1.30        1.95      1.56 o 
  -3  -4  13        0.89        1.70      0.89 o 
  -2  -4  13        0.03        0.42      1.22 o 
  -1  -4  13        0.05        0.89      2.10 o 
   0  -4  13        1.14        1.43      1.63 o 
   1  -4  13        0.91        3.09      2.05 o 
   2  -4  13        8.26        7.14      2.49 o 
   3  -4  13       24.39       15.95      5.35 o 
   4  -4  13        3.39        3.58      1.53 o 
  -5  -3  13        3.16        3.86      1.54 o 
  -4  -3  13       21.30       26.19      4.89 o 
  -3  -3  13        7.26        6.76      2.46 o 
  -2  -3  13        1.07        2.51      1.44 o 
  -1  -3  13        0.30        0.70      1.27 o 
   0  -3  13        0.37        2.09      1.78 o 
   1  -3  13        0.12        1.55      1.47 o 
   2  -3  13        0.34        0.65      1.89 o 
   3  -3  13        0.05        0.00      1.85 o 
   4  -3  13        0.21        1.86      1.54 o 
   5  -3  13        4.51        3.32      2.06 o 
  -6  -2  13        4.49        3.60      1.89 o 
  -5  -2  13       16.47       13.45      4.76 o 
  -4  -2  13        0.45        2.42      1.24 o 
  -3  -2  13        1.61        3.02      1.24 o 
  -2  -2  13       35.86       47.68      3.27 o 
  -1  -2  13        0.43        0.98      1.08 o 
   0  -2  13        1.66        1.59      0.96 o 
   1  -2  13        0.14        0.11      1.22 o 
   2  -2  13       14.54        9.78      3.62 o 
   3  -2  13        6.08        5.55      2.92 o 
   4  -2  13        5.08       10.32      3.77 o 
   5  -2  13        0.51        1.65      1.37 o 
  -6  -1  13        5.70        6.16      2.22 o 
  -5  -1  13        2.05        1.67      1.57 o 
  -4  -1  13        0.40        0.61      1.17 o 
  -3  -1  13       37.59       43.98      3.30 o 
  -2  -1  13        5.80        3.07      1.62 o 
  -1  -1  13       34.57       36.97      5.13 o 
   0  -1  13       99.96       95.18      3.32 o 
   1  -1  13       13.65       13.87      3.11 o 
   2  -1  13        0.73        3.58      1.98 o 
   3  -1  13       17.09       14.47      4.08 o 
   4  -1  13        0.11        0.37      1.86 o 
   5  -1  13        4.26        3.16      2.38 o 
   6  -1  13        5.25        4.15      2.04 o 
  -6   0  13        0.33        2.79      2.28 o 
  -5   0  13        0.13        1.19      1.27 o 
  -4   0  13        3.30        1.32      1.61 o 
  -3   0  13        1.07        2.24      1.06 o 
  -2   0  13        0.24        1.95      1.13 o 
  -1   0  13      114.26      125.68      6.79 o 
   0   0  13      368.56      409.07      6.87 o 
   1   0  13      465.42      526.00     13.91 o 
   2   0  13        0.25        1.10      0.88 o 
   3   0  13       16.24       17.88      5.90 o 
   4   0  13        7.77        6.84      3.61 o 
   5   0  13        4.83        1.69      2.60 o 
   6   0  13        5.54        5.04      1.79 o 
   7   0  13        1.64        2.83      2.05 o 
  -6   1  13        2.17        3.55      1.59 o 
  -5   1  13        0.05        2.75      1.66 o 
  -4   1  13        0.14        0.77      1.11 o 
  -3   1  13        0.01        1.34      1.29 o 
  -2   1  13       10.83       12.03      2.40 o 
  -1   1  13       29.66       31.30      2.66 o 
   0   1  13        1.98        2.95      1.74 o 
   1   1  13      522.73      647.31      9.43 o 
   2   1  13        7.53        7.21      1.99 o 
   3   1  13       86.15       92.04      3.43 o 
   4   1  13        4.89        4.89      2.94 o 
   5   1  13       21.26       23.66      7.15 o 
   6   1  13        0.11        1.60      1.78 o 
   7   1  13        2.36        2.46      1.98 o 
  -6   2  13        6.33        6.70      2.32 o 
  -5   2  13        2.29        1.26      1.64 o 
  -4   2  13        5.57        7.02      2.34 o 
  -3   2  13        0.06        1.27      1.21 o 
  -2   2  13        9.35        8.54      2.76 o 
  -1   2  13       63.89       66.00      3.08 o 
   0   2  13       14.93       19.11      4.39 o 
   1   2  13       17.67       17.86      2.80 o 
   2   2  13       92.45      105.43      4.58 o 
   3   2  13        3.08        3.46      1.01 o 
   4   2  13       30.25       27.23      4.30 o 
   5   2  13        2.92        2.67      1.56 o 
   6   2  13        9.84       11.13      3.90 o 
   7   2  13        0.00        0.80      1.40 o 
   8   2  13       13.80       12.13      5.44 o 
  -5   3  13        5.99        2.21      1.81 o 
  -4   3  13       38.05       35.69      5.02 o 
  -3   3  13       14.44       11.89      3.56 o 
  -2   3  13        7.78        6.42      3.55 o 
  -1   3  13       27.03       25.09      6.44 o 
   0   3  13       29.12       30.25      3.02 o 
   1   3  13        1.19        1.54      1.44 o 
   2   3  13      276.73      295.18      6.80 o 
   3   3  13      406.49      459.01     12.34 o 
   4   3  13        1.09        1.66      0.98 o 
   5   3  13       63.64       81.23      2.83 o 
   6   3  13        1.18        0.71      1.25 o 
   7   3  13       30.66       23.47      8.73 o 
   8   3  13        0.03       -0.55      2.00 o 
  -5   4  13        5.93        1.83      1.90 o 
  -4   4  13        8.16        7.33      3.50 o 
  -3   4  13        9.80        5.66      1.94 o 
  -2   4  13        9.72        5.35      1.86 o 
  -1   4  13       42.99       44.27      3.60 o 
   0   4  13       15.16       13.44      3.26 o 
   1   4  13        0.24        0.36      1.50 o 
   2   4  13        0.81       -0.08      1.14 o 
   3   4  13       43.23       41.05      3.74 o 
   4   4  13       15.12       15.25      3.12 o 
   5   4  13        9.96       10.37      2.68 o 
   6   4  13       16.30       15.16      4.49 o 
   7   4  13        0.98        0.83      1.51 o 
   8   4  13        6.54        6.75      3.68 o 
  -5   5  13        4.47        4.05      2.00 o 
  -4   5  13        1.55        1.67      1.28 o 
  -3   5  13        0.09        1.89      1.24 o 
  -2   5  13       41.02       37.22      2.99 o 
  -1   5  13        8.21        7.12      2.33 o 
   0   5  13        5.19        4.78      1.80 o 
   1   5  13        5.07        5.53      1.63 o 
   2   5  13       20.28       21.56      5.10 o 
   3   5  13       70.68       66.38      3.32 o 
   4   5  13        8.11        6.58      1.72 o 
   5   5  13        1.13        1.39      0.82 o 
   6   5  13        3.34        5.79      1.97 o 
   7   5  13        3.35        1.66      1.37 o 
   8   5  13        5.13        3.77      2.48 o 
  -4   6  13        4.09        6.90      2.60 o 
  -3   6  13        1.01        0.22      1.57 o 
  -2   6  13        2.24        2.47      1.31 o 
  -1   6  13        3.43        3.82      1.42 o 
   0   6  13        1.71        2.83      1.08 o 
   1   6  13        2.02        3.05      1.69 o 
   2   6  13       39.61       39.18      3.96 o 
   3   6  13        0.00        1.11      0.96 o 
   4   6  13       82.30       87.82      3.84 o 
   5   6  13       73.85       78.94      3.81 o 
   6   6  13        1.05        2.01      1.25 o 
   7   6  13        1.13        2.14      0.91 o 
   8   6  13       10.59        9.63      4.13 o 
  -4   7  13        0.36        0.51      1.50 o 
  -3   7  13        0.44        1.22      1.36 o 
  -2   7  13        0.27        1.74      1.15 o 
  -1   7  13        9.23       12.25      3.03 o 
   0   7  13        1.40        2.37      1.47 o 
   1   7  13        9.48        8.03      1.79 o 
   2   7  13        2.79        2.96      1.02 o 
   3   7  13       32.66       36.67      3.43 o 
   4   7  13        2.12        1.25      1.07 o 
   5   7  13        5.63        3.11      1.42 o 
   6   7  13        0.00        2.41      1.04 o 
   7   7  13        3.56        5.23      1.99 o 
   8   7  13        3.74        2.84      1.39 o 
  -3   8  13        1.27        2.33      1.41 o 
  -2   8  13        0.23        2.93      1.35 o 
  -1   8  13       45.51       47.20      3.54 o 
   0   8  13        2.07        0.94      1.13 o 
   1   8  13        2.16        1.39      1.23 o 
   2   8  13        2.65        2.48      1.31 o 
   3   8  13        1.96        2.04      1.51 o 
   4   8  13        2.87        2.63      1.27 o 
   5   8  13        0.89        1.28      1.15 o 
   6   8  13        5.52        3.34      1.50 o 
   7   8  13        6.58        3.79      2.23 o 
   8   8  13       19.15       26.72      4.52 o 
  -3   9  13        2.42        2.47      2.97 o 
  -2   9  13        0.52        0.73      1.29 o 
  -1   9  13        8.96        8.28      2.45 o 
   0   9  13        0.03        0.16      1.46 o 
   1   9  13        4.31        3.78      1.48 o 
   2   9  13       13.19       12.86      2.84 o 
   3   9  13        3.02        2.93      1.22 o 
   4   9  13        0.88        1.23      0.83 o 
   5   9  13        1.79        1.92      1.27 o 
   6   9  13       37.58       34.78      2.62 o 
   7   9  13        5.30        4.72      1.55 o 
   8   9  13        1.63        1.63      0.89 o 
  -2  10  13        6.09        5.43      1.99 o 
  -1  10  13       60.29       71.52      5.35 o 
   0  10  13       15.59       13.40      4.74 o 
   1  10  13       61.47       68.18      5.20 o 
   2  10  13        6.80        6.40      2.03 o 
   3  10  13        1.40        4.10      1.73 o 
   4  10  13        7.24        6.91      2.02 o 
   5  10  13        0.09        1.48      2.35 o 
   6  10  13       14.52       15.14      3.92 o 
   7  10  13        4.69        3.16      0.93 o 
   8  10  13        0.11        2.29      1.48 o 
  -1  11  13        0.20        2.58      2.05 o 
   0  11  13        1.06        2.69      1.67 o 
   1  11  13        8.67        5.03      2.97 o 
   2  11  13        7.16        8.75      2.77 o 
   3  11  13       14.09       15.23      3.54 o 
   4  11  13        1.27        0.77      1.23 o 
   5  11  13        0.14       -0.16      1.20 o 
   6  11  13        2.38        2.54      1.20 o 
   7  11  13        3.21        3.50      1.99 o 
   1  12  13        7.71        5.65      3.10 o 
   2  12  13       17.22       13.04      4.44 o 
   3  12  13        4.05        4.83      2.03 o 
   4  12  13       17.23       13.47      4.67 o 
   5  12  13        2.52        1.45      0.94 o 
   6  12  13       11.64       11.27      3.98 o 
   3  13  13        0.40       -0.35      1.75 o 
   4  13  13        6.49        5.36      2.50 o 
   5  13  13        1.18        1.79      1.69 o 
  -3  -4  14        1.53        2.18      1.00 o 
  -2  -4  14       64.50       61.34      5.08 o 
  -1  -4  14        0.11        1.43      1.28 o 
   0  -4  14        7.18        7.16      3.12 o 
   1  -4  14        2.71        5.40      2.38 o 
   2  -4  14        4.80        2.01      1.50 o 
  -4  -3  14        1.90        2.51      1.83 o 
  -3  -3  14        1.22        0.77      1.45 o 
  -2  -3  14        0.23        1.55      1.03 o 
  -1  -3  14        1.77        2.87      1.96 o 
   0  -3  14        1.76        5.09      3.19 o 
   1  -3  14        0.64        3.83      1.59 o 
   2  -3  14        5.28        3.61      2.14 o 
   3  -3  14        2.70        2.38      2.14 o 
  -4  -2  14       11.38       11.31      3.98 o 
  -3  -2  14       10.51       10.55      2.22 o 
  -2  -2  14        1.05        1.50      1.15 o 
  -1  -2  14       13.56       10.73      2.92 o 
   0  -2  14        0.96        1.21      2.04 o 
   1  -2  14        8.60        7.72      3.73 o 
   2  -2  14        8.22       11.05      3.24 o 
   3  -2  14        1.03        0.08      2.20 o 
   4  -2  14        2.98        4.20      2.92 o 
  -4  -1  14        1.13        1.77      1.02 o 
  -3  -1  14       11.61       13.31      3.09 o 
  -2  -1  14       37.42       31.51      3.48 o 
  -1  -1  14        4.83        4.59      1.11 o 
   0  -1  14       23.61       20.53      3.83 o 
   1  -1  14        0.07        0.26      1.77 o 
   2  -1  14        2.97        3.90      2.79 o 
   3  -1  14        5.91        2.90      2.17 o 
   4  -1  14        0.57        2.49      1.46 o 
   5  -1  14        5.20        8.70      2.77 o 
  -5   0  14        7.94        8.22      5.54 o 
  -4   0  14       35.17       47.10      2.59 o 
  -3   0  14        6.24        5.81      1.32 o 
  -2   0  14        0.25        2.27      1.28 o 
  -1   0  14        3.35        1.65      1.07 o 
   0   0  14        2.32        1.32      1.26 o 
   1   0  14       20.21       16.22      5.05 o 
   2   0  14        8.44        5.84      2.49 o 
   3   0  14       21.67       17.55      7.11 o 
   4   0  14        0.16        1.88      1.52 o 
   5   0  14        8.67        5.16      2.04 o 
   6   0  14        2.21        2.30      2.30 o 
  -5   1  14        0.22        1.70      1.41 o 
  -4   1  14        8.95        6.80      2.60 o 
  -3   1  14        0.04        1.35      1.51 o 
  -2   1  14        0.98        3.46      1.75 o 
  -1   1  14       12.74        8.59      2.43 o 
   0   1  14       39.77       36.96      2.48 o 
   1   1  14      216.85      221.24      9.88 o 
   2   1  14        2.49        2.04      1.25 o 
   3   1  14       34.28       28.62      9.41 o 
   4   1  14        0.63        2.09      1.98 o 
   5   1  14        0.02        1.73      1.65 o 
   6   1  14        2.27        1.48      1.68 o 
  -5   2  14        2.48        2.72      1.64 o 
  -4   2  14        1.01        2.44      1.36 o 
  -3   2  14        0.12        2.72      1.23 o 
  -2   2  14        6.33        4.67      1.73 o 
  -1   2  14       11.54       10.04      2.40 o 
   0   2  14        2.56        2.06      1.42 o 
   1   2  14        0.02        1.36      1.72 o 
   2   2  14       99.78      128.57      8.65 o 
   3   2  14        3.49        4.69      1.50 o 
   4   2  14        1.43        0.12      2.02 o 
   5   2  14        0.98        1.06      1.31 o 
   6   2  14        3.61        3.43      2.20 o 
   7   2  14       11.51       10.18      3.92 o 
  -4   3  14        0.00        0.70      1.41 o 
  -3   3  14        6.86        6.92      2.11 o 
  -2   3  14        2.52        1.68      0.81 o 
  -1   3  14        5.64        4.78      1.58 o 
   0   3  14        9.57        7.62      2.61 o 
   1   3  14       43.62       50.59      4.32 o 
   2   3  14       85.48       90.52      4.26 o 
   3   3  14       29.25       27.86      4.45 o 
   4   3  14        0.37        1.18      1.15 o 
   5   3  14        8.75        5.30      2.90 o 
   6   3  14        3.90        2.49      1.71 o 
   7   3  14        3.26        2.59      1.37 o 
  -4   4  14        0.01        0.03      1.46 o 
  -3   4  14        3.68        3.68      1.68 o 
  -2   4  14       56.60       57.03      3.69 o 
  -1   4  14        2.43        2.81      1.37 o 
   0   4  14        0.22        1.35      1.06 o 
   1   4  14       95.28      131.80      4.58 o 
   2   4  14       41.64       39.79      3.62 o 
   3   4  14        0.00        1.74      1.30 o 
   4   4  14        3.33        2.51      1.23 o 
   5   4  14        3.19        3.87      1.39 o 
   6   4  14        6.09        6.57      2.59 o 
   7   4  14        4.31        2.46      1.67 o 
  -4   5  14        0.66        1.31      1.06 o 
  -3   5  14        8.42        4.64      1.58 o 
  -2   5  14        5.01        5.63      1.66 o 
  -1   5  14       75.31       70.43      5.68 o 
   0   5  14        4.65        4.73      1.74 o 
   1   5  14        2.86        3.61      2.30 o 
   2   5  14        4.16        5.54      1.90 o 
   3   5  14       58.69       75.77      3.47 o 
   4   5  14        3.59        2.68      1.47 o 
   5   5  14        4.41        4.67      1.58 o 
   6   5  14        0.02        1.59      1.18 o 
   7   5  14        0.42        0.78      1.20 o 
  -3   6  14        0.95        2.85      1.93 o 
  -2   6  14        4.49        5.39      1.50 o 
  -1   6  14       72.23       72.90      5.42 o 
   0   6  14       41.24       52.23      3.72 o 
   1   6  14        0.28        2.28      1.36 o 
   2   6  14       24.66       22.38      5.23 o 
   3   6  14        3.22        1.06      1.47 o 
   4   6  14       24.65       18.74      6.50 o 
   5   6  14        0.03        0.89      2.50 o 
   6   6  14        3.01        2.72      1.18 o 
   7   6  14        1.85        0.78      1.20 o 
  -3   7  14        0.55        1.01      0.88 o 
  -2   7  14        0.14        1.63      1.25 o 
  -1   7  14       14.11       16.66      4.29 o 
   0   7  14       18.22       16.38      2.90 o 
   1   7  14      103.01      116.89      5.47 o 
   2   7  14        0.13        2.79      1.36 o 
   3   7  14        5.05        4.40      1.95 o 
   4   7  14        0.72        0.86      1.07 o 
   5   7  14       19.64       13.59      3.13 o 
   6   7  14        3.34        4.32      1.35 o 
   7   7  14        0.00        0.40      1.23 o 
  -2   8  14        1.22        0.76      1.15 o 
  -1   8  14       28.42       31.12      6.44 o 
   0   8  14        0.05        1.28      1.43 o 
   1   8  14        5.13        2.75      1.03 o 
   2   8  14       29.60       26.56      4.99 o 
   3   8  14       21.33       24.28      5.51 o 
   4   8  14       25.34       19.68      5.38 o 
   5   8  14        1.59        3.42      1.73 o 
   6   8  14        3.19        3.51      1.36 o 
   7   8  14        2.13        2.60      1.03 o 
  -2   9  14        0.86        2.21      2.42 o 
  -1   9  14        2.23        1.34      1.89 o 
   0   9  14       42.55       43.59      3.95 o 
   1   9  14        0.84        1.54      1.40 o 
   2   9  14        1.74        0.26      0.98 o 
   3   9  14       26.08       31.55      2.89 o 
   4   9  14        1.20        2.32      1.43 o 
   5   9  14        0.07        1.05      1.04 o 
   6   9  14        8.51        4.87      2.03 o 
   7   9  14        2.68        3.61      1.34 o 
  -1  10  14       11.69        8.42      4.19 o 
   0  10  14        8.96        3.72      2.75 o 
   1  10  14        0.05        1.33      1.49 o 
   2  10  14       58.46       56.37      3.20 o 
   3  10  14        3.38        3.22      1.48 o 
   4  10  14        2.73        4.38      1.73 o 
   5  10  14        0.07        1.70      1.07 o 
   6  10  14        0.00        1.81      1.16 o 
   7  10  14        0.52        0.45      1.44 o 
   1  11  14        2.74        2.28      1.48 o 
   2  11  14        3.41        2.55      1.96 o 
   3  11  14       98.39      112.44      6.00 o 
   4  11  14       12.28       10.14      3.95 o 
   5  11  14        3.87        2.30      1.80 o 
   6  11  14        0.01        0.88      1.16 o 
   3  12  14       32.16       23.66      8.75 o 
   4  12  14       18.43       10.50      3.99 o 
  -2  -2  15        3.90        2.62      1.41 o 
  -1  -2  15        0.20       -0.41      3.00 o 
   0  -2  15        0.14       -0.01      2.13 o 
   1  -2  15        0.09        2.23      1.60 o 
   2  -2  15        0.00       -0.01      2.17 o 
  -3  -1  15        4.71        4.36      2.34 o 
  -2  -1  15        0.58        1.73      1.01 o 
  -1  -1  15        0.99        1.67      1.14 o 
   0  -1  15        0.09        3.32      2.14 o 
   1  -1  15        8.67        4.43      2.86 o 
   2  -1  15        8.56        6.72      3.58 o 
   3  -1  15        7.41        3.23      2.40 o 
  -3   0  15       16.23       16.33      4.44 o 
  -2   0  15       12.75        8.63      2.96 o 
  -1   0  15       16.91       14.77      3.46 o 
   0   0  15        0.80        3.05      1.37 o 
   1   0  15        2.13        2.38      1.93 o 
   2   0  15        8.07        6.26      2.45 o 
   3   0  15        0.72        0.44      2.62 o 
   4   0  15        1.92        4.38      2.94 o 
  -3   1  15        2.46        5.11      2.34 o 
  -2   1  15       18.33       15.48      3.54 o 
  -1   1  15       10.83       11.69      3.95 o 
   0   1  15       14.54       10.55      4.30 o 
   1   1  15       10.03       12.00      2.19 o 
   2   1  15        8.50        2.89      2.24 o 
   3   1  15       64.73       77.38     15.12 o 
   4   1  15        0.48        1.82      1.27 o 
   5   1  15        2.25        1.09      1.87 o 
  -3   2  15        0.15        0.84      1.56 o 
  -2   2  15       24.32       23.34      6.58 o 
  -1   2  15       16.83       19.43      2.86 o 
   0   2  15       20.16       16.33      5.21 o 
   1   2  15        0.21        2.47      1.68 o 
   2   2  15       16.69       12.49      2.69 o 
   3   2  15      109.26      114.70      6.14 o 
   4   2  15        1.01        3.61      2.00 o 
   5   2  15        0.91        2.25      1.69 o 
  -3   3  15        0.17        2.62      1.62 o 
  -2   3  15        0.15        1.14      0.76 o 
  -1   3  15        7.07        4.63      1.84 o 
   0   3  15        0.44        0.27      1.76 o 
   1   3  15       42.84       46.50      5.47 o 
   2   3  15       40.16       30.73      8.24 o 
   3   3  15       12.11        8.26      3.06 o 
   4   3  15       12.19       10.83      4.00 o 
   5   3  15        0.60        0.88      3.09 o 
   6   3  15        4.69        4.19      2.67 o 
  -3   4  15        1.22        1.70      1.35 o 
  -2   4  15       13.22       13.53      3.26 o 
  -1   4  15        2.68        2.97      1.13 o 
   0   4  15       10.13        8.07      2.02 o 
   1   4  15        3.15        4.39      1.25 o 
   2   4  15        9.47        9.45      2.90 o 
   3   4  15        0.01        0.59      1.40 o 
   4   4  15       34.05       42.62      5.09 o 
   5   4  15        8.08        7.10      3.95 o 
   6   4  15        2.23        3.41      2.35 o 
  -3   5  15        0.06        1.60      1.58 o 
  -2   5  15        3.79        3.61      1.53 o 
  -1   5  15       35.86       35.47      3.08 o 
   0   5  15       11.46       13.56      2.85 o 
   1   5  15       17.25       12.49      3.60 o 
   2   5  15       22.65       14.89      4.85 o 
   3   5  15        0.71        2.08      1.90 o 
   4   5  15       18.38       15.17      4.20 o 
   5   5  15       12.92        8.99      2.98 o 
   6   5  15        0.19       -0.25      2.06 o 
  -2   6  15        2.96        2.52      1.48 o 
  -1   6  15        2.52        0.85      1.18 o 
   0   6  15        7.02        6.47      2.09 o 
   1   6  15        9.21        7.61      1.63 o 
   2   6  15        0.23        2.91      1.31 o 
   3   6  15       12.43        9.10      2.63 o 
   4   6  15        0.31        0.63      1.16 o 
   5   6  15        0.38        2.00      1.02 o 
   6   6  15        5.90        7.83      2.27 o 
  -2   7  15        5.34        6.12      2.59 o 
  -1   7  15        0.11        0.75      1.32 o 
   0   7  15       24.19       19.54      4.48 o 
   1   7  15        0.21        1.88      0.84 o 
   2   7  15        4.77        4.20      1.30 o 
   3   7  15        0.32        0.21      1.51 o 
   4   7  15       13.54        7.42      2.80 o 
   5   7  15        2.51        3.36      1.46 o 
   6   7  15        2.69        1.87      1.12 o 
  -1   8  15        0.41        2.03      2.06 o 
   0   8  15        5.03        5.27      2.09 o 
   1   8  15        5.27        4.67      1.97 o 
   2   8  15        9.17        6.01      3.05 o 
   3   8  15        0.89        1.22      0.92 o 
   4   8  15        3.71        1.84      1.23 o 
   5   8  15        2.90        2.04      0.95 o 
   6   8  15        6.99        3.95      1.53 o 
   0   9  15        1.88        3.29      1.60 o 
   1   9  15        0.73        1.51      1.18 o 
   2   9  15       10.97       10.42      3.51 o 
   3   9  15        2.63        1.52      1.24 o 
   4   9  15       18.43       15.73      5.05 o 
   5   9  15        7.69        5.16      2.52 o 
   6   9  15        2.89        6.89      1.96 o 
   1  10  15        0.16        3.94      2.58 o 
   2  10  15        0.81        1.78      1.01 o 
   3  10  15        0.16        2.10      1.08 o 
   4  10  15        2.14        1.75      1.09 o 
   5  10  15        5.15        6.48      1.64 o 
   0   0  16        1.93        1.18      2.24 o 
   1   0  16       10.05        7.23      3.23 o 
  -1   1  16        3.00        2.49      1.10 o 
   0   1  16        7.94        9.32      2.83 o 
   1   1  16        0.10        1.17      1.60 o 
   2   1  16       88.18       76.13     11.38 o 
   3   1  16        0.35        2.59      2.16 o 
  -1   2  16        0.00        2.57      1.30 o 
   0   2  16        0.19        0.95      1.03 o 
   1   2  16        0.73        0.74      1.65 o 
   2   2  16        1.07        1.37      1.62 o 
   3   2  16       65.06       66.76      4.80 o 
  -1   3  16       12.75       10.22      3.31 o 
   0   3  16        0.39        2.12      1.26 o 
   1   3  16        3.39        2.70      1.89 o 
   2   3  16       28.23       28.62      5.57 o 
   3   3  16       99.35      108.81      7.35 o 
   4   3  16       60.34       69.70      5.96 o 
  -1   4  16        9.44        9.51      3.00 o 
   0   4  16       27.02       20.12      6.10 o 
   1   4  16        0.01        0.80      1.80 o 
   2   4  16        2.52        1.95      1.42 o 
   3   4  16        1.61        2.25      1.53 o 
   4   4  16       90.19      110.07      8.19 o 
  -1   5  16        0.14        2.33      2.22 o 
   0   5  16        6.74        4.51      2.24 o 
   1   5  16        0.05        0.58      1.27 o 
   2   5  16       10.32        8.92      3.07 o 
   3   5  16        5.49        4.24      1.67 o 
   4   5  16        8.83        6.30      2.14 o 
   5   5  16        9.97       10.32      4.11 o 
   0   6  16        9.25        9.47      2.74 o 
   1   6  16        2.30        0.86      0.83 o 
   2   6  16       12.79       12.90      3.32 o 
   3   6  16       18.62       19.52      6.87 o 
   4   6  16        1.56        2.08      1.63 o 
   5   6  16        0.03        1.53      1.12 o 
   0   7  16        1.66        1.66      1.03 o 
   1   7  16       23.38       15.72      4.93 o 
   2   7  16        0.18        1.95      1.08 o 
   3   7  16        0.36        1.60      1.71 o 
   4   7  16        0.86        0.98      1.26 o 
   1   8  16        7.32        3.67      2.17 o 
   2   8  16       44.47       47.43      2.41 o 
   3   8  16        2.91        2.07      1.42 o 
   4   8  16        0.16        0.37      1.51 o 
                                                 
